# Supplementary material for: Assessing the causal relationship between genetically determined inflammatory biomarkers and low back pain risk: a bidirectional two-sample Mendelian randomization study
Source: Front Immunol. 2023 Jul 13;14:1174656. doi: 10.3389/fimmu.2023.1174656 (PMC10372790; doi:10.3389/fimmu.2023.1174656)
Supplement: Supplementary file 2 [file Table_1.xlsx]

## Sheet: Sheet1
Supplementary Table 1. GWAS data sources used in the present studySupplementary Table 1_GWAS data sources used in the present study
Phenotype	Consortium	GWAS ID	Sample Size	PMID	Year	Population	Examined Tissue Type	Genotyping technology	Number of SNPs	Units	Regression Model
Low Back Pain	UK Biobank	ukb-b-9838	461857	NA	2018	European	NA	NA	9851867	NA	NA
C-reactive protein	A GWAS meta-analysis	ieu-b-35	204402	30388399	2018	European	Plasma	NA	2414379	mg/L	linear regression model
IL-6	A GWAS meta-analysis	NA	67482	33517400	2021	European	Plasma	NA	2454025	pg/ml	linear regression model
IL-8	SCALLOP	ebi-a-GCST90011994	21758	33067605	2020	European	Plasma	Genome-wide genotyping array	12717989	NA	NA
IL-10	SCALLOP	ebi-a-GCST004444	8293	27989323	2016	European	Blood	Genome-wide genotyping array	9793415	NA	NA
