# Supplementary material for: Assessing the causal relationship between genetically determined inflammatory biomarkers and low back pain risk: a bidirectional two-sample Mendelian randomization study
Source: Front Immunol. 2023 Jul 13;14:1174656. doi: 10.3389/fimmu.2023.1174656 (PMC10372790; doi:10.3389/fimmu.2023.1174656)
Supplement: Supplementary file 3 [file Table_2.xlsx]

## Sheet: new sheet
Supplementary Table 2. SNP instruments for causal association of CRP with LBP
SNP	effect_allele.exposure	other_allele.exposure	effect_allele.outcome	other_allele.outcome	beta.exposure	beta.outcome	eaf.exposure	eaf.outcome	remove	palindromic	ambiguous	id.outcome	chr	pos	se.outcome	samplesize.outcome	pval.outcome	outcome	originalname.outcome	outcome.deprecated	mr_keep.outcome	data_source.outcome	chr.exposure	pos.exposure	se.exposure	pval.exposure	samplesize.exposure	id.exposure	exposure	mr_keep.exposure	pval_origin.exposure	data_source.exposure	action	mr_keep
rs10240168	G	C	G	C	-0.028684	0.00174127	0.221389	0.211037	FALSE	TRUE	FALSE	ukb-b-9838	7	22819334	0.00111386	461857	0.12	Pain type(s) experienced in last month: Back pain || id:ukb-b-9838	Pain type(s) experienced in last month: Back pain	Pain type(s) experienced in last month: Back pain || ||	TRUE	igd	7	22819334	0.004343	4.1096e-11	204402	ieu-b-35	C-Reactive protein level || id:ieu-b-35	TRUE	reported	igd	2	TRUE
rs10512597	C	T	C	T	0.036931	-0.000982405	0.817288	0.809981	FALSE	FALSE	FALSE	ukb-b-9838	17	72699833	0.00115511	461857	0.4	Pain type(s) experienced in last month: Back pain || id:ukb-b-9838	Pain type(s) experienced in last month: Back pain	Pain type(s) experienced in last month: Back pain || ||	TRUE	igd	17	72699833	0.00489	4.44017e-14	204402	ieu-b-35	C-Reactive protein level || id:ieu-b-35	TRUE	reported	igd	2	TRUE
rs1051338	G	T	G	T	0.023881	0.00112818	0.308119	0.304803	FALSE	FALSE	FALSE	ukb-b-9838	10	91007360	0.000986951	461857	0.25	Pain type(s) experienced in last month: Back pain || id:ukb-b-9838	Pain type(s) experienced in last month: Back pain	Pain type(s) experienced in last month: Back pain || ||	TRUE	igd	10	91007360	0.003992	2.27002e-09	204402	ieu-b-35	C-Reactive protein level || id:ieu-b-35	TRUE	reported	igd	2	TRUE
rs10521222	T	C	T	C	-0.104411	-0.00198255	0.04533	0.048379	FALSE	FALSE	FALSE	ukb-b-9838	16	51158710	0.00211492	461857	0.35	Pain type(s) experienced in last month: Back pain || id:ukb-b-9838	Pain type(s) experienced in last month: Back pain	Pain type(s) experienced in last month: Back pain || ||	TRUE	igd	16	51158710	0.010714	2.06016e-22	204402	ieu-b-35	C-Reactive protein level || id:ieu-b-35	TRUE	reported	igd	2	TRUE
rs10778215	A	T	A	T	-0.033242	0.000277578	0.488517	0.473008	FALSE	TRUE	TRUE	ukb-b-9838	12	103537266	0.000911629	461857	0.760001	Pain type(s) experienced in last month: Back pain || id:ukb-b-9838	Pain type(s) experienced in last month: Back pain	Pain type(s) experienced in last month: Back pain || ||	TRUE	igd	12	103537266	0.003583	1.85994e-20	204402	ieu-b-35	C-Reactive protein level || id:ieu-b-35	TRUE	reported	igd	2	FALSE
rs10832027	A	G	A	G	0.025944	0.00234781	0.668809	0.686554	FALSE	FALSE	FALSE	ukb-b-9838	11	13357183	0.000977743	461857	0.016	Pain type(s) experienced in last month: Back pain || id:ukb-b-9838	Pain type(s) experienced in last month: Back pain	Pain type(s) experienced in last month: Back pain || ||	TRUE	igd	11	13357183	0.003745	4.42996e-12	204402	ieu-b-35	C-Reactive protein level || id:ieu-b-35	TRUE	reported	igd	2	TRUE
rs10925027	C	T	C	T	-0.036035	-0.000215589	0.599644	0.596216	FALSE	FALSE	FALSE	ukb-b-9838	1	247612562	0.000927374	461857	0.82	Pain type(s) experienced in last month: Back pain || id:ukb-b-9838	Pain type(s) experienced in last month: Back pain	Pain type(s) experienced in last month: Back pain || ||	TRUE	igd	1	247612562	0.00382	4.25011e-21	204402	ieu-b-35	C-Reactive protein level || id:ieu-b-35	TRUE	reported	igd	2	TRUE
rs11108056	G	C	G	C	-0.027907	-0.00119759	0.42371	0.426042	FALSE	TRUE	TRUE	ukb-b-9838	12	95855385	0.000919722	461857	0.19	Pain type(s) experienced in last month: Back pain || id:ukb-b-9838	Pain type(s) experienced in last month: Back pain	Pain type(s) experienced in last month: Back pain || ||	TRUE	igd	12	95855385	0.003708	5.42001e-14	204402	ieu-b-35	C-Reactive protein level || id:ieu-b-35	TRUE	reported	igd	2	FALSE
rs12202641	T	C	T	C	-0.022804	0.000527127	0.39442	0.423722	FALSE	FALSE	FALSE	ukb-b-9838	6	116314634	0.000916606	461857	0.57	Pain type(s) experienced in last month: Back pain || id:ukb-b-9838	Pain type(s) experienced in last month: Back pain	Pain type(s) experienced in last month: Back pain || ||	TRUE	igd	6	116314634	0.003617	2.99999e-10	204402	ieu-b-35	C-Reactive protein level || id:ieu-b-35	TRUE	reported	igd	2	TRUE
rs12587622	A	G	A	G	-0.020798	-0.000679818	0.500861	0.497161	FALSE	FALSE	FALSE	ukb-b-9838	14	73365174	0.000907352	461857	0.450001	Pain type(s) experienced in last month: Back pain || id:ukb-b-9838	Pain type(s) experienced in last month: Back pain	Pain type(s) experienced in last month: Back pain || ||	TRUE	igd	14	73365174	0.003609	8.52001e-09	204402	ieu-b-35	C-Reactive protein level || id:ieu-b-35	TRUE	reported	igd	2	TRUE
rs1260326	C	T	C	T	-0.073462	0.000898484	0.607156	0.604319	FALSE	FALSE	FALSE	ukb-b-9838	2	27730940	0.000926699	461857	0.33	Pain type(s) experienced in last month: Back pain || id:ukb-b-9838	Pain type(s) experienced in last month: Back pain	Pain type(s) experienced in last month: Back pain || ||	TRUE	igd	2	27730940	0.003604	2.72019e-92	204402	ieu-b-35	C-Reactive protein level || id:ieu-b-35	TRUE	reported	igd	2	TRUE
rs12960928	C	T	C	T	0.024	-0.00129757	0.267003	0.264126	FALSE	FALSE	FALSE	ukb-b-9838	18	57897803	0.00103058	461857	0.21	Pain type(s) experienced in last month: Back pain || id:ukb-b-9838	Pain type(s) experienced in last month: Back pain	Pain type(s) experienced in last month: Back pain || ||	TRUE	igd	18	57897803	0.003993	1.90999e-09	204402	ieu-b-35	C-Reactive protein level || id:ieu-b-35	TRUE	reported	igd	2	TRUE
rs12995480	C	T	C	T	0.031261	0.00291102	0.830925	0.827514	FALSE	FALSE	FALSE	ukb-b-9838	2	629881	0.00120233	461857	0.015	Pain type(s) experienced in last month: Back pain || id:ukb-b-9838	Pain type(s) experienced in last month: Back pain	Pain type(s) experienced in last month: Back pain || ||	TRUE	igd	2	629881	0.004855	1.24e-10	204402	ieu-b-35	C-Reactive protein level || id:ieu-b-35	TRUE	reported	igd	2	TRUE
rs13233571	T	C	T	C	-0.056895	0.000221279	0.119609	0.122866	FALSE	FALSE	FALSE	ukb-b-9838	7	72971231	0.00137968	461857	0.87	Pain type(s) experienced in last month: Back pain || id:ukb-b-9838	Pain type(s) experienced in last month: Back pain	Pain type(s) experienced in last month: Back pain || ||	TRUE	igd	7	72971231	0.005476	2.94985e-25	204402	ieu-b-35	C-Reactive protein level || id:ieu-b-35	TRUE	reported	igd	2	TRUE
rs13409371	A	G	A	G	0.048232	0.00117876	0.429854	0.396915	FALSE	FALSE	FALSE	ukb-b-9838	2	113838145	0.000931105	461857	0.21	Pain type(s) experienced in last month: Back pain || id:ukb-b-9838	Pain type(s) experienced in last month: Back pain	Pain type(s) experienced in last month: Back pain || ||	TRUE	igd	2	113838145	0.003847	5.06991e-36	204402	ieu-b-35	C-Reactive protein level || id:ieu-b-35	TRUE	reported	igd	2	TRUE
rs1441169	G	A	G	A	-0.024926	0.000925822	0.532568	0.525717	FALSE	FALSE	FALSE	ukb-b-9838	2	214033530	0.000909375	461857	0.31	Pain type(s) experienced in last month: Back pain || id:ukb-b-9838	Pain type(s) experienced in last month: Back pain	Pain type(s) experienced in last month: Back pain || ||	TRUE	igd	2	214033530	0.003725	2.26986e-11	204402	ieu-b-35	C-Reactive protein level || id:ieu-b-35	TRUE	reported	igd	2	TRUE
rs1490384	T	C	T	C	-0.024816	-0.00168402	0.512283	0.500071	FALSE	FALSE	FALSE	ukb-b-9838	6	126851160	0.000907353	461857	0.0629999	Pain type(s) experienced in last month: Back pain || id:ukb-b-9838	Pain type(s) experienced in last month: Back pain	Pain type(s) experienced in last month: Back pain || ||	TRUE	igd	6	126851160	0.003545	2.64972e-12	204402	ieu-b-35	C-Reactive protein level || id:ieu-b-35	TRUE	reported	igd	2	TRUE
rs1509394	T	C	T	C	0.025685	-0.00120385	0.542959	0.530359	FALSE	FALSE	FALSE	ukb-b-9838	2	28647084	0.000914355	461857	0.19	Pain type(s) experienced in last month: Back pain || id:ukb-b-9838	Pain type(s) experienced in last month: Back pain	Pain type(s) experienced in last month: Back pain || ||	TRUE	igd	2	28647084	0.004147	6.05006e-10	204402	ieu-b-35	C-Reactive protein level || id:ieu-b-35	TRUE	reported	igd	2	TRUE
rs1558902	A	T	A	T	0.033926	0.000853186	0.405653	0.403624	FALSE	TRUE	FALSE	ukb-b-9838	16	53803574	0.000924673	461857	0.36	Pain type(s) experienced in last month: Back pain || id:ukb-b-9838	Pain type(s) experienced in last month: Back pain	Pain type(s) experienced in last month: Back pain || ||	TRUE	igd	16	53803574	0.003701	5.19996e-20	204402	ieu-b-35	C-Reactive protein level || id:ieu-b-35	TRUE	reported	igd	2	TRUE
rs1582763	A	G	A	G	-0.022107	0.000215106	0.37181	0.380044	FALSE	FALSE	FALSE	ukb-b-9838	11	60021948	0.00093621	461857	0.82	Pain type(s) experienced in last month: Back pain || id:ukb-b-9838	Pain type(s) experienced in last month: Back pain	Pain type(s) experienced in last month: Back pain || ||	TRUE	igd	11	60021948	0.0037	2.37001e-09	204402	ieu-b-35	C-Reactive protein level || id:ieu-b-35	TRUE	reported	igd	2	TRUE
rs17658229	C	T	C	T	0.055568	-0.00114515	0.045881	0.047997	FALSE	FALSE	FALSE	ukb-b-9838	5	172191052	0.00213556	461857	0.59	Pain type(s) experienced in last month: Back pain || id:ukb-b-9838	Pain type(s) experienced in last month: Back pain	Pain type(s) experienced in last month: Back pain || ||	TRUE	igd	5	172191052	0.009522	5.49997e-09	204402	ieu-b-35	C-Reactive protein level || id:ieu-b-35	TRUE	reported	igd	2	TRUE
rs178810	T	C	T	C	0.02001	-0.000117137	0.562924	0.560765	FALSE	FALSE	FALSE	ukb-b-9838	17	16097430	0.000914152	461857	0.9	Pain type(s) experienced in last month: Back pain || id:ukb-b-9838	Pain type(s) experienced in last month: Back pain	Pain type(s) experienced in last month: Back pain || ||	TRUE	igd	17	16097430	0.003606	2.94999e-08	204402	ieu-b-35	C-Reactive protein level || id:ieu-b-35	TRUE	reported	igd	2	TRUE
rs1800961	T	C	T	C	-0.1115	-0.00248951	0.033816	0.030949	FALSE	FALSE	FALSE	ukb-b-9838	20	43042364	0.00261903	461857	0.34	Pain type(s) experienced in last month: Back pain || id:ukb-b-9838	Pain type(s) experienced in last month: Back pain	Pain type(s) experienced in last month: Back pain || ||	TRUE	igd	20	43042364	0.011267	4.6302e-23	204402	ieu-b-35	C-Reactive protein level || id:ieu-b-35	TRUE	reported	igd	2	TRUE
rs1805096	A	G	A	G	-0.104381	0.00112331	0.38625	0.370546	FALSE	FALSE	FALSE	ukb-b-9838	1	66102257	0.000939259	461857	0.23	Pain type(s) experienced in last month: Back pain || id:ukb-b-9838	Pain type(s) experienced in last month: Back pain	Pain type(s) experienced in last month: Back pain || ||	TRUE	igd	1	66102257	0.003614	2.1677e-183	204402	ieu-b-35	C-Reactive protein level || id:ieu-b-35	TRUE	reported	igd	2	TRUE
rs1880241	G	A	G	A	-0.027537	0.00130589	0.48295	0.493737	FALSE	FALSE	FALSE	ukb-b-9838	7	22759469	0.000909878	461857	0.15	Pain type(s) experienced in last month: Back pain || id:ukb-b-9838	Pain type(s) experienced in last month: Back pain	Pain type(s) experienced in last month: Back pain || ||	TRUE	igd	7	22759469	0.003687	8.41008e-14	204402	ieu-b-35	C-Reactive protein level || id:ieu-b-35	TRUE	reported	igd	2	TRUE
rs2064009	T	C	T	C	0.027111	-9.92563e-05	0.581445	0.574803	FALSE	FALSE	FALSE	ukb-b-9838	8	117007850	0.000917396	461857	0.91	Pain type(s) experienced in last month: Back pain || id:ukb-b-9838	Pain type(s) experienced in last month: Back pain	Pain type(s) experienced in last month: Back pain || ||	TRUE	igd	8	117007850	0.003549	2.27982e-14	204402	ieu-b-35	C-Reactive protein level || id:ieu-b-35	TRUE	reported	igd	2	TRUE
rs2239222	G	A	G	A	0.035484	-0.000965229	0.363541	0.350255	FALSE	FALSE	FALSE	ukb-b-9838	14	73011885	0.000957463	461857	0.31	Pain type(s) experienced in last month: Back pain || id:ukb-b-9838	Pain type(s) experienced in last month: Back pain	Pain type(s) experienced in last month: Back pain || ||	TRUE	igd	14	73011885	0.003901	9.86961e-20	204402	ieu-b-35	C-Reactive protein level || id:ieu-b-35	TRUE	reported	igd	2	TRUE
rs2293476	C	G	C	G	0.030262	0.00474911	0.225941	0.227429	FALSE	TRUE	FALSE	ukb-b-9838	1	40036847	0.00108222	461857	1.09999e-05	Pain type(s) experienced in last month: Back pain || id:ukb-b-9838	Pain type(s) experienced in last month: Back pain	Pain type(s) experienced in last month: Back pain || ||	TRUE	igd	1	40036847	0.004225	8.2699e-13	204402	ieu-b-35	C-Reactive protein level || id:ieu-b-35	TRUE	reported	igd	2	TRUE
rs2315008	G	T	G	T	0.023467	0.000942117	0.687731	0.668248	FALSE	FALSE	FALSE	ukb-b-9838	20	62343956	0.000963673	461857	0.33	Pain type(s) experienced in last month: Back pain || id:ukb-b-9838	Pain type(s) experienced in last month: Back pain	Pain type(s) experienced in last month: Back pain || ||	TRUE	igd	20	62343956	0.003777	5.36006e-10	204402	ieu-b-35	C-Reactive protein level || id:ieu-b-35	TRUE	reported	igd	2	TRUE
rs2352975	C	T	C	T	0.024897	0.000935132	0.303573	0.324645	FALSE	FALSE	FALSE	ukb-b-9838	3	49891885	0.000971991	461857	0.34	Pain type(s) experienced in last month: Back pain || id:ukb-b-9838	Pain type(s) experienced in last month: Back pain	Pain type(s) experienced in last month: Back pain || ||	TRUE	igd	3	49891885	0.004026	6.42999e-10	204402	ieu-b-35	C-Reactive protein level || id:ieu-b-35	TRUE	reported	igd	2	TRUE
rs2710804	C	T	C	T	0.021262	0.000817727	0.367409	0.376628	FALSE	FALSE	FALSE	ukb-b-9838	7	36084529	0.000937523	461857	0.38	Pain type(s) experienced in last month: Back pain || id:ukb-b-9838	Pain type(s) experienced in last month: Back pain	Pain type(s) experienced in last month: Back pain || ||	TRUE	igd	7	36084529	0.003737	1.29999e-08	204402	ieu-b-35	C-Reactive protein level || id:ieu-b-35	TRUE	reported	igd	2	TRUE
rs2794520	T	C	T	C	-0.182186	-0.000177481	0.333842	0.331238	FALSE	FALSE	FALSE	ukb-b-9838	1	159678816	0.000962779	461857	0.85	Pain type(s) experienced in last month: Back pain || id:ukb-b-9838	Pain type(s) experienced in last month: Back pain	Pain type(s) experienced in last month: Back pain || ||	TRUE	igd	1	159678816	0.003712	1e-200	204402	ieu-b-35	C-Reactive protein level || id:ieu-b-35	TRUE	reported	igd	2	TRUE
rs2836878	A	G	A	G	-0.042902	-0.000571032	0.27418	0.266387	FALSE	FALSE	FALSE	ukb-b-9838	21	40465534	0.00102606	461857	0.58	Pain type(s) experienced in last month: Back pain || id:ukb-b-9838	Pain type(s) experienced in last month: Back pain	Pain type(s) experienced in last month: Back pain || ||	TRUE	igd	21	40465534	0.004079	7.71081e-26	204402	ieu-b-35	C-Reactive protein level || id:ieu-b-35	TRUE	reported	igd	2	TRUE
rs2852151	A	G	A	G	0.024735	0.00169529	0.404527	0.398789	FALSE	FALSE	FALSE	ukb-b-9838	18	12841176	0.000926561	461857	0.0669993	Pain type(s) experienced in last month: Back pain || id:ukb-b-9838	Pain type(s) experienced in last month: Back pain	Pain type(s) experienced in last month: Back pain || ||	TRUE	igd	18	12841176	0.003655	1.35988e-11	204402	ieu-b-35	C-Reactive protein level || id:ieu-b-35	TRUE	reported	igd	2	TRUE
rs2891677	T	C	T	C	0.019859	0.000857981	0.538958	0.545486	FALSE	FALSE	FALSE	ukb-b-9838	8	126344208	0.000911166	461857	0.35	Pain type(s) experienced in last month: Back pain || id:ukb-b-9838	Pain type(s) experienced in last month: Back pain	Pain type(s) experienced in last month: Back pain || ||	TRUE	igd	8	126344208	0.003511	1.59001e-08	204402	ieu-b-35	C-Reactive protein level || id:ieu-b-35	TRUE	reported	igd	2	TRUE
rs3122633	C	T	C	T	0.027479	0.000194702	0.301705	0.311675	FALSE	FALSE	FALSE	ukb-b-9838	1	159377458	0.000979995	461857	0.84	Pain type(s) experienced in last month: Back pain || id:ukb-b-9838	Pain type(s) experienced in last month: Back pain	Pain type(s) experienced in last month: Back pain || ||	TRUE	igd	1	159377458	0.00389	1.67996e-12	204402	ieu-b-35	C-Reactive protein level || id:ieu-b-35	TRUE	reported	igd	2	TRUE
rs3134899	T	C	T	C	0.023329	0.00291682	0.767055	0.767176	FALSE	FALSE	FALSE	ukb-b-9838	6	31473286	0.00107271	461857	0.00649995	Pain type(s) experienced in last month: Back pain || id:ukb-b-9838	Pain type(s) experienced in last month: Back pain	Pain type(s) experienced in last month: Back pain || ||	TRUE	igd	6	31473286	0.004274	4.93003e-08	204402	ieu-b-35	C-Reactive protein level || id:ieu-b-35	TRUE	reported	igd	2	TRUE
rs340005	A	G	A	G	0.030007	-0.00295924	0.620695	0.619458	FALSE	FALSE	FALSE	ukb-b-9838	15	60878030	0.000933605	461857	0.0015	Pain type(s) experienced in last month: Back pain || id:ukb-b-9838	Pain type(s) experienced in last month: Back pain	Pain type(s) experienced in last month: Back pain || ||	TRUE	igd	15	60878030	0.003736	1.00995e-15	204402	ieu-b-35	C-Reactive protein level || id:ieu-b-35	TRUE	reported	igd	2	TRUE
rs387976	C	A	C	A	0.025507	0.000743213	0.331946	0.354179	FALSE	FALSE	FALSE	ukb-b-9838	19	45379060	0.000950331	461857	0.43	Pain type(s) experienced in last month: Back pain || id:ukb-b-9838	Pain type(s) experienced in last month: Back pain	Pain type(s) experienced in last month: Back pain || ||	TRUE	igd	19	45379060	0.003946	1.05e-10	204402	ieu-b-35	C-Reactive protein level || id:ieu-b-35	TRUE	reported	igd	2	TRUE
rs4092465	G	A	G	A	0.027483	0.000607121	0.650698	0.646636	FALSE	FALSE	FALSE	ukb-b-9838	18	55080437	0.000954347	461857	0.52	Pain type(s) experienced in last month: Back pain || id:ukb-b-9838	Pain type(s) experienced in last month: Back pain	Pain type(s) experienced in last month: Back pain || ||	TRUE	igd	18	55080437	0.004364	3.11e-10	204402	ieu-b-35	C-Reactive protein level || id:ieu-b-35	TRUE	reported	igd	2	TRUE
rs4129267	T	C	T	C	-0.087519	-0.000704314	0.385524	0.408316	FALSE	FALSE	FALSE	ukb-b-9838	1	154426264	0.000921593	461857	0.44	Pain type(s) experienced in last month: Back pain || id:ukb-b-9838	Pain type(s) experienced in last month: Back pain	Pain type(s) experienced in last month: Back pain || ||	TRUE	igd	1	154426264	0.003612	1.1995e-129	204402	ieu-b-35	C-Reactive protein level || id:ieu-b-35	TRUE	reported	igd	2	TRUE
rs4246598	A	C	A	C	0.022063	0.000710493	0.46258	0.448672	FALSE	FALSE	FALSE	ukb-b-9838	2	88438050	0.000914322	461857	0.44	Pain type(s) experienced in last month: Back pain || id:ukb-b-9838	Pain type(s) experienced in last month: Back pain	Pain type(s) experienced in last month: Back pain || ||	TRUE	igd	2	88438050	0.003547	5.10999e-10	204402	ieu-b-35	C-Reactive protein level || id:ieu-b-35	TRUE	reported	igd	2	TRUE
rs4420638	G	A	G	A	-0.229459	-0.0052502	0.17962	0.188898	FALSE	FALSE	FALSE	ukb-b-9838	19	45422946	0.00115881	461857	5.89997e-06	Pain type(s) experienced in last month: Back pain || id:ukb-b-9838	Pain type(s) experienced in last month: Back pain	Pain type(s) experienced in last month: Back pain || ||	TRUE	igd	19	45422946	0.006122	1e-200	204402	ieu-b-35	C-Reactive protein level || id:ieu-b-35	TRUE	reported	igd	2	TRUE
rs4655802	A	G	A	G	-0.025012	1.89439e-05	0.614793	0.589634	FALSE	FALSE	FALSE	ukb-b-9838	1	65888231	0.000924136	461857	0.98	Pain type(s) experienced in last month: Back pain || id:ukb-b-9838	Pain type(s) experienced in last month: Back pain	Pain type(s) experienced in last month: Back pain || ||	TRUE	igd	1	65888231	0.00416	1.88001e-09	204402	ieu-b-35	C-Reactive protein level || id:ieu-b-35	TRUE	reported	igd	2	TRUE
rs4656849	G	A	G	A	0.057656	0.00055975	0.621343	0.603715	FALSE	FALSE	FALSE	ukb-b-9838	1	159723521	0.00092755	461857	0.55	Pain type(s) experienced in last month: Back pain || id:ukb-b-9838	Pain type(s) experienced in last month: Back pain	Pain type(s) experienced in last month: Back pain || ||	TRUE	igd	1	159723521	0.003723	4.91021e-54	204402	ieu-b-35	C-Reactive protein level || id:ieu-b-35	TRUE	reported	igd	2	TRUE
rs469772	T	C	T	C	-0.031327	-0.00137838	0.193541	0.196402	FALSE	FALSE	FALSE	ukb-b-9838	1	91530305	0.0011452	461857	0.23	Pain type(s) experienced in last month: Back pain || id:ukb-b-9838	Pain type(s) experienced in last month: Back pain	Pain type(s) experienced in last month: Back pain || ||	TRUE	igd	1	91530305	0.004542	5.53988e-12	204402	ieu-b-35	C-Reactive protein level || id:ieu-b-35	TRUE	reported	igd	2	TRUE
rs4767920	A	G	A	G	-0.038519	-0.00143278	0.842127	0.839697	FALSE	FALSE	FALSE	ukb-b-9838	12	121065277	0.00124307	461857	0.25	Pain type(s) experienced in last month: Back pain || id:ukb-b-9838	Pain type(s) experienced in last month: Back pain	Pain type(s) experienced in last month: Back pain || ||	TRUE	igd	12	121065277	0.0049	4.00037e-15	204402	ieu-b-35	C-Reactive protein level || id:ieu-b-35	TRUE	reported	igd	2	TRUE
rs4841132	G	A	G	A	0.065095	0.00243681	0.909023	0.908759	FALSE	FALSE	FALSE	ukb-b-9838	8	9183596	0.0015809	461857	0.12	Pain type(s) experienced in last month: Back pain || id:ukb-b-9838	Pain type(s) experienced in last month: Back pain	Pain type(s) experienced in last month: Back pain || ||	TRUE	igd	8	9183596	0.006243	1.99986e-25	204402	ieu-b-35	C-Reactive protein level || id:ieu-b-35	TRUE	reported	igd	2	TRUE
rs6001193	G	A	G	A	-0.027809	0.0030738	0.35065	0.352335	FALSE	FALSE	FALSE	ukb-b-9838	22	39074737	0.000949353	461857	0.0012	Pain type(s) experienced in last month: Back pain || id:ukb-b-9838	Pain type(s) experienced in last month: Back pain	Pain type(s) experienced in last month: Back pain || ||	TRUE	igd	22	39074737	0.003706	6.5298e-14	204402	ieu-b-35	C-Reactive protein level || id:ieu-b-35	TRUE	reported	igd	2	TRUE
rs644234	G	T	G	T	0.022597	-0.000592984	0.369203	0.341376	FALSE	FALSE	FALSE	ukb-b-9838	9	136142217	0.000955754	461857	0.53	Pain type(s) experienced in last month: Back pain || id:ukb-b-9838	Pain type(s) experienced in last month: Back pain	Pain type(s) experienced in last month: Back pain || ||	TRUE	igd	9	136142217	0.003708	1.13e-09	204402	ieu-b-35	C-Reactive protein level || id:ieu-b-35	TRUE	reported	igd	2	TRUE
rs6485751	C	G	C	G	-0.03089	-0.00139455	0.218471	0.209892	FALSE	TRUE	FALSE	ukb-b-9838	11	47336442	0.0011128	461857	0.21	Pain type(s) experienced in last month: Back pain || id:ukb-b-9838	Pain type(s) experienced in last month: Back pain	Pain type(s) experienced in last month: Back pain || ||	TRUE	igd	11	47336442	0.004359	1.42988e-12	204402	ieu-b-35	C-Reactive protein level || id:ieu-b-35	TRUE	reported	igd	2	TRUE
rs6601302	G	T	G	T	-0.030518	-0.00128309	0.736931	0.750331	FALSE	FALSE	FALSE	ukb-b-9838	8	9239458	0.00105374	461857	0.22	Pain type(s) experienced in last month: Back pain || id:ukb-b-9838	Pain type(s) experienced in last month: Back pain	Pain type(s) experienced in last month: Back pain || ||	TRUE	igd	8	9239458	0.004478	9.79941e-12	204402	ieu-b-35	C-Reactive protein level || id:ieu-b-35	TRUE	reported	igd	2	TRUE
rs6672627	A	C	A	C	-0.037135	-0.000400205	0.146148	0.153507	FALSE	FALSE	FALSE	ukb-b-9838	1	154346967	0.0012562	461857	0.75	Pain type(s) experienced in last month: Back pain || id:ukb-b-9838	Pain type(s) experienced in last month: Back pain	Pain type(s) experienced in last month: Back pain || ||	TRUE	igd	1	154346967	0.005083	2.89001e-13	204402	ieu-b-35	C-Reactive protein level || id:ieu-b-35	TRUE	reported	igd	2	TRUE
rs7121935	A	G	A	G	-0.021853	-0.000570635	0.376337	0.37519	FALSE	FALSE	FALSE	ukb-b-9838	11	72496148	0.000937908	461857	0.54	Pain type(s) experienced in last month: Back pain || id:ukb-b-9838	Pain type(s) experienced in last month: Back pain	Pain type(s) experienced in last month: Back pain || ||	TRUE	igd	11	72496148	0.00374	5.27995e-09	204402	ieu-b-35	C-Reactive protein level || id:ieu-b-35	TRUE	reported	igd	2	TRUE
rs7310409	G	A	G	A	0.137075	-0.00337136	0.607808	0.620097	FALSE	FALSE	FALSE	ukb-b-9838	12	121424861	0.000935347	461857	0.000309999	Pain type(s) experienced in last month: Back pain || id:ukb-b-9838	Pain type(s) experienced in last month: Back pain	Pain type(s) experienced in last month: Back pain || ||	TRUE	igd	12	121424861	0.003706	1e-200	204402	ieu-b-35	C-Reactive protein level || id:ieu-b-35	TRUE	reported	igd	2	TRUE
rs9271608	G	A	G	A	0.042021	-0.000106283	0.215335	0.189659	FALSE	FALSE	FALSE	ukb-b-9838	6	32591588	0.00115911	461857	0.93	Pain type(s) experienced in last month: Back pain || id:ukb-b-9838	Pain type(s) experienced in last month: Back pain	Pain type(s) experienced in last month: Back pain || ||	TRUE	igd	6	32591588	0.004954	2.33024e-17	204402	ieu-b-35	C-Reactive protein level || id:ieu-b-35	TRUE	reported	igd	2	TRUE
rs9284725	A	C	A	C	-0.02731	-0.00192979	0.761212	0.758732	FALSE	FALSE	FALSE	ukb-b-9838	2	102744854	0.00106329	461857	0.0700003	Pain type(s) experienced in last month: Back pain || id:ukb-b-9838	Pain type(s) experienced in last month: Back pain	Pain type(s) experienced in last month: Back pain || ||	TRUE	igd	2	102744854	0.00419	7.34007e-11	204402	ieu-b-35	C-Reactive protein level || id:ieu-b-35	TRUE	reported	igd	2	TRUE
