# Supplementary material for: Assessing the causal relationship between genetically determined inflammatory biomarkers and low back pain risk: a bidirectional two-sample Mendelian randomization study
Source: Front Immunol. 2023 Jul 13;14:1174656. doi: 10.3389/fimmu.2023.1174656 (PMC10372790; doi:10.3389/fimmu.2023.1174656)
Supplement: Supplementary file 4 [file Table_3.xlsx]

## Sheet: new sheet
Supplementary Table 3. SNP instruments for causal association of IL-6rα with LBP
SNP	EA	NEA	EAF	beta	SE	Beta_95I	Beta_95U	Z_statistic	P	q_stat	i2_Het	n_studies	n_samples	Pos	Chr
rs4537545	T	C	0.39366	0.090997	0.004563	0.082053	0.09994	19.9422	8.39e-85	96.2299	0.740205	26	51876	152685503	1
rs4129267	T	C	0.380012	0.092688	0.004713	0.083451	0.101925	19.6676	1.56e-82	92.2182	0.739748	25	47026	152692888	1
rs8192284	C	A	0.379628	0.091992	0.004746	0.08269	0.101295	19.383	3.24e-80	88.0663	0.727478	25	47033		1
rs4845622	C	A	0.393997	0.09046	0.004722	0.081205	0.099714	19.1587	2.06e-78	89.4722	0.73176	25	47036	152678043	1
rs7518199	C	A	0.393647	0.090693	0.004736	0.08141	0.099975	19.1501	2.41e-78	88.7432	0.729557	25	47036	152674043	1
rs4393147	T	C	0.394373	0.090292	0.004719	0.081042	0.099542	19.1322	3.35e-78	89.7522	0.732597	25	47036	152680661	1
rs4453032	G	A	0.395351	0.089644	0.0047	0.080431	0.098856	19.0719	1.01e-77	92.323	0.740043	25	47036	152680710	1
rs4845623	G	A	0.397024	0.088854	0.004686	0.079669	0.098039	18.9615	7.62e-77	90.5234	0.734875	25	47027	152682401	1
rs4845625	T	C	0.440187	-0.061498	0.0046	-0.070515	-0.052481	-13.3679	4.39e-39	57.1729	0.580221	25	47037	152688691	1
rs4845371	T	C	0.431584	-0.059382	0.004602	-0.068402	-0.050362	-12.9034	1.57e-36	53.2771	0.549525	25	47036	152674964	1
rs6667434	A	G	0.431655	-0.059326	0.0046	-0.068342	-0.050309	-12.896	1.72e-36	53.2699	0.549464	25	47037	152675724	1
rs4553185	C	T	0.432713	-0.059004	0.004595	-0.068009	-0.049998	-12.8417	3.37e-36	52.9009	0.546322	25	47024	152677579	1
rs7549250	C	T	0.432867	-0.058952	0.004617	-0.068001	-0.049902	-12.768	8.36e-36	52.8161	0.545593	25	47036	152670960	1
rs7553796	A	C	0.432513	-0.05861	0.004611	-0.067647	-0.049572	-12.7103	1.7e-35	52.5738	0.543499	25	47036	152671030	1
rs6700296	T	C	0.378758	-0.056211	0.004583	-0.065194	-0.047229	-12.2654	3.6e-33	45.8245	0.45444	26	51978	152740284	1
rs12136771	T	C	0.379084	-0.056174	0.004589	-0.065169	-0.04718	-12.2407	4.81e-33	45.8952	0.455281	26	51956	152778126	1
rs4845618	G	T	0.456446	-0.059247	0.004863	-0.068779	-0.049715	-12.183	9.49e-33	50.7145	0.54648	24	45709	152666639	1
rs7518694	C	G	0.376991	-0.057001	0.004723	-0.066259	-0.047744	-12.0686	3.62e-32	48.0768	0.500799	25	46991	152751412	1
rs6427658	T	C	0.449754	-0.056762	0.004704	-0.065982	-0.047542	-12.0663	3.72e-32	55.8986	0.570651	25	50634	152667423	1
rs5018567	T	C	0.380863	-0.056686	0.004701	-0.065899	-0.047472	-12.0592	4.04e-32	46.8574	0.487808	25	47041	152746942	1
rs12568083	T	C	0.380273	-0.056733	0.004714	-0.065973	-0.047493	-12.0341	5.41e-32	45.4394	0.471824	25	47039	152722573	1
rs4845639	C	T	0.380103	-0.056595	0.004708	-0.065823	-0.047367	-12.0211	6.29e-32	45.5845	0.473506	25	47039	152756976	1
rs4478801	G	A	0.380252	-0.056573	0.004708	-0.0658	-0.047346	-12.0169	6.59e-32	46.8965	0.488235	25	47028	152731196	1
rs6694817	T	C	0.448862	-0.055092	0.004586	-0.06408	-0.046105	-12.0143	6.8e-32	54.6647	0.542666	26	51931	152668596	1
rs12128408	A	G	0.380053	-0.056506	0.004708	-0.065734	-0.047278	-12.002	7.84e-32	45.4894	0.472404	25	47039	152755157	1
rs4845638	T	A	0.380062	-0.056502	0.004708	-0.065729	-0.047274	-12.0013	7.9e-32	45.4927	0.472443	25	47039	152756893	1
rs11265622	A	G	0.379721	-0.056545	0.004717	-0.06579	-0.0473	-11.9879	9.23e-32	42.5561	0.436038	25	47038	152718044	1
rs6684921	A	C	0.379702	-0.056411	0.004708	-0.065639	-0.047184	-11.9824	9.84e-32	45.5713	0.473353	25	47039	152731569	1
rs12037271	G	A	0.379953	-0.056389	0.004714	-0.065628	-0.047149	-11.9618	1.25e-31	46.0356	0.478664	25	47038	152774512	1
rs4584384	T	C	0.379931	-0.056385	0.004714	-0.065625	-0.047145	-11.9606	1.27e-31	46.5199	0.484092	25	47026	152762321	1
rs10908843	C	G	0.380007	-0.056324	0.004714	-0.065562	-0.047085	-11.9491	1.44e-31	46.5896	0.484864	25	47038	152761104	1
rs4845642	G	A	0.380238	-0.056101	0.004756	-0.065422	-0.04678	-11.7968	8.26e-31	46.4242	0.504569	24	46100	152764652	1
rs12044132	T	C	0.134232	0.07459	0.007384	0.060117	0.089063	10.1011	5.04e-23	30.1813	0.237939	24	44000	152728984	1
rs12750774	A	G	0.319833	0.049579	0.005228	0.039333	0.059826	9.48353	1.75e-20	57.3816	0.581747	25	47038	152783101	1
rs12144146	G	A	0.309204	0.049027	0.005183	0.038868	0.059186	9.45903	2.19e-20	67.0916	0.627375	26	51972	152791597	1
rs10752641	G	C	0.24261	-0.048023	0.005275	-0.058362	-0.037684	-9.10369	5.35e-19	35.2145	0.318463	25	50590	152698666	1
rs4341355	C	G	0.24372	-0.046754	0.00527	-0.057083	-0.036425	-8.87222	4.02e-18	36.7262	0.346515	25	47039	152703028	1
rs4509570	G	C	0.243907	-0.046668	0.005267	-0.056992	-0.036344	-8.86	4.46e-18	37.5053	0.360091	25	47039	152703008	1
rs4240872	C	T	0.244561	-0.044931	0.005126	-0.054977	-0.034884	-8.7657	9.99e-18	39.5097	0.367243	26	51927	152702819	1
rs11265618	T	C	0.182265	-0.04729	0.00578	-0.058619	-0.035962	-8.18214	1.21e-15	33.2249	0.247552	26	51965	152696716	1
rs4845626	T	G	0.180556	-0.04765	0.005837	-0.05909	-0.03621	-8.16386	1.4e-15	33.7658	0.259605	26	51946	152690109	1
rs6687112	C	T	0.174851	-0.04718	0.005872	-0.058689	-0.03567	-8.03457	3.88e-15	35.6089	0.297928	26	51964	152763770	1
rs6427716	C	A	0.174751	-0.047225	0.005884	-0.058758	-0.035693	-8.02615	4.14e-15	35.6277	0.298298	26	51815	152763953	1
rs10159236	A	C	0.177386	-0.048585	0.006063	-0.060467	-0.036702	-8.01374	4.56e-15	33.1759	0.276584	25	46994	152698029	1
rs6691727	A	G	0.174726	-0.046864	0.005872	-0.058372	-0.035355	-7.98132	5.87e-15	35.3776	0.293337	26	51967	152763629	1
rs11265627	C	A	0.174998	-0.046854	0.005872	-0.058364	-0.035345	-7.97889	5.98e-15	35.4308	0.2944	26	51918	152762910	1
rs7553602	T	A	0.175633	-0.047006	0.005911	-0.058592	-0.03542	-7.95219	7.36e-15	35.0785	0.287312	26	51974	152796045	1
rs4474240	A	C	0.175344	-0.046888	0.006025	-0.058697	-0.035079	-7.78219	2.7e-14	34.7128	0.308612	25	50606	152724479	1
rs4845374	A	T	0.180118	-0.046609	0.005999	-0.058367	-0.034851	-7.7695	2.97e-14	31.9532	0.2489	25	47039	152693571	1
rs4329505	C	T	0.175528	-0.047023	0.006098	-0.058975	-0.03507	-7.71078	4.63e-14	31.7097	0.243134	25	47039	152699044	1
rs7513603	T	C	0.173867	-0.046156	0.006041	-0.057995	-0.034316	-7.64095	7.8e-14	35.2365	0.318888	25	47039	152747782	1
rs4845636	A	G	0.173992	-0.046147	0.006041	-0.057987	-0.034308	-7.63954	7.88e-14	34.8023	0.31039	25	47018	152752994	1
rs16836054	A	G	0.173728	-0.046186	0.00605	-0.058043	-0.034329	-7.63473	8.17e-14	35.4298	0.322603	25	47040	152728819	1
rs4288587	A	T	0.173868	-0.046068	0.006039	-0.057905	-0.034231	-7.62799	8.59e-14	35.349	0.321056	25	47040	152758981	1
rs4518898	T	C	0.173859	-0.046055	0.006038	-0.057891	-0.03422	-7.62693	8.66e-14	35.3531	0.321135	25	47039	152759056	1
rs4379670	T	A	0.199827	-0.043258	0.005674	-0.05438	-0.032137	-7.62377	8.86e-14	35.1969	0.318122	25	47039	152706489	1
rs4269769	G	C	0.173897	-0.046002	0.006037	-0.057835	-0.034169	-7.61978	9.13e-14	35.3397	0.320877	25	47039	152760706	1
rs14021	C	T	0.173848	-0.046102	0.006056	-0.057972	-0.034231	-7.6122	9.66e-14	35.3864	0.321774	25	47039	152718828	1
rs4131514	A	G	0.174557	-0.045887	0.006036	-0.057717	-0.034057	-7.60257	1.04e-13	34.6286	0.306931	25	47040	152766713	1
rs10752642	C	T	0.174924	-0.045838	0.006031	-0.05766	-0.034017	-7.60001	1.06e-13	33.9259	0.292576	25	47040	152748248	1
rs7539745	C	G	0.175151	-0.0457	0.006042	-0.057542	-0.033859	-7.56441	1.37e-13	34.4793	0.30393	25	47039	152793038	1
rs4072391	T	C	0.200007	-0.042922	0.005677	-0.054049	-0.031795	-7.56055	1.41e-13	36.2392	0.337734	25	47007	152705504	1
rs9427415	T	A	0.174396	-0.045559	0.00603	-0.057377	-0.033741	-7.5556	1.47e-13	34.7088	0.308533	25	47029	152775061	1
rs7526293	T	C	0.200781	-0.042806	0.00567	-0.053919	-0.031693	-7.54991	1.53e-13	36.0897	0.33499	25	47039	152710833	1
rs2229238	T	C	0.20254	-0.042425	0.005643	-0.053484	-0.031366	-7.51882	1.92e-13	41.2257	0.417839	25	47039	152704520	1
rs7543174	C	T	0.170621	-0.044715	0.006092	-0.056656	-0.032775	-7.34006	7.01e-13	36.9184	0.349918	25	47029	152794296	1
rs7514452	C	T	0.205123	-0.041061	0.005648	-0.052132	-0.029991	-7.26985	1.16e-12	40.6769	0.409985	25	47025	152704708	1
rs10047079	C	T	0.207255	-0.040317	0.005564	-0.051223	-0.029412	-7.24633	1.36e-12	36.5828	0.343954	25	47040	152734759	1
rs4390168	G	A	0.205646	-0.039879	0.005575	-0.050805	-0.028953	-7.15382	2.61e-12	35.1482	0.317177	25	47039	152775720	1
rs6672087	C	A	0.205651	-0.039776	0.005574	-0.050701	-0.02885	-7.13554	2.97e-12	35.0351	0.314972	25	46995	152782746	1
rs4639752	A	T	0.2057	-0.039761	0.005574	-0.050687	-0.028835	-7.13274	3.03e-12	35.4518	0.323025	25	47039	152775598	1
rs12408461	C	T	0.205547	-0.039662	0.005574	-0.050588	-0.028736	-7.11497	3.42e-12	35.4296	0.322601	25	47039	152779334	1
rs6681207	C	T	0.206481	-0.03981	0.005598	-0.050782	-0.028837	-7.11112	3.52e-12	35.6018	0.325876	25	47039	152783841	1
rs3811448	A	G	0.205671	-0.039584	0.005578	-0.050516	-0.028652	-7.09687	3.88e-12	35.2476	0.319102	25	47030	152783202	1
rs7556449	G	A	0.205833	-0.039476	0.005563	-0.05038	-0.028572	-7.09564	3.91e-12	35.5654	0.325187	25	47023	152772510	1
rs8192282	A	G	0.177245	-0.044578	0.006317	-0.05696	-0.032196	-7.05633	5.14e-12	30.5567	0.2473	24	45377	152668303	1
rs6670375	G	A	0.179058	-0.044065	0.006347	-0.056504	-0.031626	-6.94314	1.11e-11	34.7338	0.30903	25	47037	152761571	1
rs10796927	C	T	0.285128	0.034157	0.004931	0.024492	0.043821	6.92688	1.24e-11	24.7212	0	26	51955	152897122	1
rs6674171	G	A	0.205577	-0.038845	0.00565	-0.049918	-0.027771	-6.87536	1.76e-11	37.292	0.35643	25	47038	152758307	1
rs733228	C	T	0.221506	-0.039381	0.005749	-0.05065	-0.028112	-6.8495	2.09e-11	20.5403	0	25	47039	152906242	1
rs9616	T	A	0.281349	0.036136	0.005363	0.025625	0.046648	6.73821	4.38e-11	48.6467	0.506647	25	47038	152822357	1
rs6698385	G	A	0.224359	-0.041942	0.00628	-0.054251	-0.029632	-6.67834	6.49e-11	19.4578	0	24	42407	152919196	1
rs7529229	C	T	0.057804	0.105945	0.01597	0.074643	0.137247	6.63384	8.67e-11	29.1302	0.450742	17	32747	152687402	1
rs10908421	T	G	0.273631	0.035579	0.00537	0.025055	0.046104	6.62579	9.13e-11	17.5889	0	25	47037	152902509	1
rs11264237	A	G	0.272794	0.03552	0.005365	0.025004	0.046036	6.62036	9.46e-11	18.3899	0	25	47038	152902900	1
rs1876304	T	G	0.217606	-0.038033	0.005781	-0.049364	-0.026703	-6.57914	1.23e-10	20.3956	0	25	47027	152900137	1
rs9427092	C	T	0.203477	-0.038711	0.006023	-0.050517	-0.026905	-6.42687	3.26e-10	22.5436	0	25	47037	152820346	1
rs9427097	G	T	0.200349	-0.036902	0.005923	-0.048511	-0.025292	-6.23001	1.1e-09	23.5665	0	25	47010	152835307	1
rs6684439	T	C	0.15347	0.056182	0.009296	0.037962	0.074402	6.04381	3.39e-09	58.014	0.724204	17	29942	152662463	1
rs3766925	A	T	0.223763	0.03145	0.005505	0.02066	0.042241	5.71265	2.3e-08	44.479	0.460419	25	47039	152831336	1
rs3738032	T	C	0.222787	0.030604	0.005459	0.019905	0.041304	5.60625	4.17e-08	44.9572	0.466159	25	47031	152840043	1
rs660895	G	A	0.186447	0.035794	0.005821	0.024386	0.047203	6.14949	1.8e-09	30.4605	0.244923	24	46600	32685358	6
rs6910071	G	A	0.185301	0.034439	0.005862	0.02295	0.045928	5.87511	9.11e-09	21.8636	0	25	47696	32390832	6
rs2395175	A	G	0.153756	0.036904	0.006367	0.024425	0.049383	5.79627	1.43e-08	31.6899	0.274217	24	46600	32513004	6
