# Supplementary material for: Assessing the causal relationship between genetically determined inflammatory biomarkers and low back pain risk: a bidirectional two-sample Mendelian randomization study
Source: Front Immunol. 2023 Jul 13;14:1174656. doi: 10.3389/fimmu.2023.1174656 (PMC10372790; doi:10.3389/fimmu.2023.1174656)
Supplement: Supplementary file 5 [file Table_4.xlsx]

## Sheet: new sheet
Supplementary Table 4. SNP instruments for causal association of IL-8 with LBP
SNP	effect_allele.exposure	other_allele.exposure	effect_allele.outcome	other_allele.outcome	beta.exposure	beta.outcome	eaf.exposure	eaf.outcome	remove	palindromic	ambiguous	id.outcome	chr	pos	se.outcome	samplesize.outcome	pval.outcome	outcome	originalname.outcome	outcome.deprecated	mr_keep.outcome	data_source.outcome	chr.exposure	pos.exposure	se.exposure	pval.exposure	samplesize.exposure	id.exposure	exposure	mr_keep.exposure	pval_origin.exposure	data_source.exposure	action	mr_keep
rs7655660	A	G	A	G	-0.1876	0.00167772	0.0683	0.056894	FALSE	FALSE	FALSE	ukb-b-9838	4	74589597	0.00198253	461857	0.4	Pain type(s) experienced in last month: Back pain || id:ukb-b-9838	Pain type(s) experienced in last month: Back pain	Pain type(s) experienced in last month: Back pain || ||	TRUE	igd	4	74589597	0.0237	2.66624e-15	21758	ebi-a-GCST90011994	Interleukin-8 levels || id:ebi-a-GCST90011994	TRUE	reported	igd	2	TRUE
