# Supplementary material for: Assessing the causal relationship between genetically determined inflammatory biomarkers and low back pain risk: a bidirectional two-sample Mendelian randomization study
Source: Front Immunol. 2023 Jul 13;14:1174656. doi: 10.3389/fimmu.2023.1174656 (PMC10372790; doi:10.3389/fimmu.2023.1174656)
Supplement: Supplementary file 6 [file Table_5.xlsx]

## Sheet: new sheet
Supplementary Table 5. SNP instruments for causal association of IL-10 with LBP
SNP	effect_allele.exposure	other_allele.exposure	effect_allele.outcome	other_allele.outcome	beta.exposure	beta.outcome	eaf.exposure	eaf.outcome	remove	palindromic	ambiguous	id.outcome	chr	pos	se.outcome	samplesize.outcome	pval.outcome	outcome	originalname.outcome	outcome.deprecated	mr_keep.outcome	data_source.outcome	se.exposure	chr.exposure	samplesize.exposure	pval.exposure	pos.exposure	id.exposure	exposure	mr_keep.exposure	pval_origin.exposure	data_source.exposure	action	mr_keep
rs282258	C	T	C	T	-0.0992	6.46139e-05		0.569489	FALSE	FALSE	FALSE	ukb-b-9838	2	224914800	0.000919207	461857	0.94	Pain type(s) experienced in last month: Back pain || id:ukb-b-9838	Pain type(s) experienced in last month: Back pain	Pain type(s) experienced in last month: Back pain || ||	TRUE	igd	0.0162	2	7681	1.00099e-09	224914800	ebi-a-GCST004444	Interleukin-10 levels || id:ebi-a-GCST004444	TRUE	reported	igd	2	TRUE
rs4349809	G	T	G	T	-0.2853	0.00148479		0.477322	FALSE	FALSE	FALSE	ukb-b-9838	6	43924830	0.000912596	461857	0.1	Pain type(s) experienced in last month: Back pain || id:ukb-b-9838	Pain type(s) experienced in last month: Back pain	Pain type(s) experienced in last month: Back pain || ||	TRUE	igd	0.0165	6	7681	5.77165e-67	43924830	ebi-a-GCST004444	Interleukin-10 levels || id:ebi-a-GCST004444	TRUE	reported	igd	2	TRUE
