# Supplementary material for: Assessing the causal relationship between genetically determined inflammatory biomarkers and low back pain risk: a bidirectional two-sample Mendelian randomization study
Source: Front Immunol. 2023 Jul 13;14:1174656. doi: 10.3389/fimmu.2023.1174656 (PMC10372790; doi:10.3389/fimmu.2023.1174656)
Supplement: Supplementary file 7 [file Table_6.xlsx]

## Sheet: Sheet1
Supplementary Table 6. The scale of MR effect and the statistical power
exposure	ID-exposure	outcome	ID-outcome	method	nsnp	P	ES	ES-lci95	ES-uci95	Power (%)
CRP	ieu-b-35	LBP	ukb-b-9838	MR Egger	55	0.690234	0.00225302	-0.0087668	0.0132728	99.9
				Weighted median		0.348746	0.00428751	-0.00468079	0.0132558
				Inverse variance weighted		0.169328	0.00519694	-0.00221447	0.0126084
				Simple mode		0.0177193	0.025651	0.0050994	0.0462026
				Weighted mode		0.126956	0.00744569	-0.00196883	0.0168602
LBP	ukb-b-9838	CRP	ieu-b-35	MR Egger	15	0.11617	-1.63392	-3.53645	0.268623	100
				Weighted median		0.74838	0.0785193	-0.401248	0.558287
				Inverse variance weighted		0.912647	0.0243546	-0.410788	0.459497
				Simple mode		0.555913	0.236933	-0.532727	1.00659
				Weighted mode		0.460417	0.274135	-0.433738	0.982008
IL-8	ebi-a-GCST90011994	LBP	ukb-b-9838	Wald ratio	1	0.397412	0.458867	-0.0296561	0.0117699	83.3
LBP	ukb-b-9838	IL-8	ebi-a-GCST90011994	MR Egger	20	0.458867	-1.38062	-4.95547	2.19422	100
				Weighted median		0.809848	0.157909	-1.12834	1.44416
				Inverse variance weighted		0.230793	0.600658	-0.381794	1.58311
				Simple mode		0.835395	0.2586	-2.14743	2.66463
				Weighted mode		0.988401	-0.017468	-2.34173	2.3068
IL-6	NA	LBP	ukb-b-9838	MR Egger	92	0.0913508	-0.0126544	-0.0271879	0.00187922	57.1
				Weighted median		4.49557e-07	-0.0124635	-0.017304	-0.00762298
				Inverse variance weighted		9.1649e-08	-0.00982024	-0.013423	-0.00621753
				Simple mode		0.0226801	-0.0120788	-0.0222913	-0.00186634
				Weighted mode		0.00185086	-0.0120788	-0.0194607	-0.00469699
LBP	ukb-b-9838	IL-6	NA	MR Egger	20	0.634468	0.726114	-2.21649	3.66872	100
				Weighted median		0.655526	0.223372	-0.758045	1.20479
				Inverse variance weighted		0.137009	0.5773	-0.183622	1.33822
				Simple mode		0.873416	-0.155375	-2.04121	1.73046
				Weighted mode		0.992464	-0.00939021	-1.93243	1.91365
IL-10	ebi-a-GCST004444	LBP	ukb-b-9838	Inverse variance weighted	2	0.118553	-0.00471952	-0.0106459	0.0012068	4.3
LBP	ukb-b-9838	IL-10	ebi-a-GCST004444	MR Egger	15	0.405667	-2.69997	-8.85739	3.45745	100
				Weighted median		0.0429848	2.13602	0.0673966	4.20464
				Inverse variance weighted		0.0654002	1.42681	-0.0909801	2.9446
				Simple mode		0.173149	2.20418	-0.805651	5.214
				Weighted mode		0.107944	2.29886	-0.324808	4.92253
