# Supplementary material for: Assessing the causal relationship between genetically determined inflammatory biomarkers and low back pain risk: a bidirectional two-sample Mendelian randomization study
Source: Front Immunol. 2023 Jul 13;14:1174656. doi: 10.3389/fimmu.2023.1174656 (PMC10372790; doi:10.3389/fimmu.2023.1174656)
Supplement: Supplementary file 8 [file Table_7.xlsx]

## Sheet: new sheet
Supplementary Table 7. SNP instruments for causal association of LBP with CRP
SNP	effect_allele.exposure	other_allele.exposure	effect_allele.outcome	other_allele.outcome	beta.exposure	beta.outcome	eaf.exposure	eaf.outcome	remove	palindromic	ambiguous	id.outcome	chr	pos	se.outcome	samplesize.outcome	pval.outcome	outcome	originalname.outcome	outcome.deprecated	mr_keep.outcome	data_source.outcome	proxy.outcome	target_snp.outcome	proxy_snp.outcome	target_a1.outcome	target_a2.outcome	proxy_a1.outcome	proxy_a2.outcome	chr.exposure	samplesize.exposure	pos.exposure	se.exposure	pval.exposure	id.exposure	exposure	mr_keep.exposure	pval_origin.exposure	data_source.exposure	action	mr_keep
rs10475978	C	G	C	G	-0.00534147	0.003771	0.475774	0.498723	FALSE	TRUE	TRUE	ieu-b-35	5	170863509	0.00366	204402	0.302833	C-Reactive protein level || id:ieu-b-35	C-Reactive protein level	C-Reactive protein level || ||	TRUE	igd	TRUE	rs10475978	rs4076077	G	C	C	T	5	461857	170859228	0.000909365	4.30002e-09	ukb-b-9838	Pain type(s) experienced in last month: Back pain || id:ukb-b-9838	TRUE	reported	igd	2	FALSE
rs10502971	A	G	A	G	0.00500309	0.008189	0.428692	0.431273	FALSE	FALSE	FALSE	ieu-b-35	18	50887961	0.003599	204402	0.0229293	C-Reactive protein level || id:ieu-b-35	C-Reactive protein level	C-Reactive protein level || ||	TRUE	igd								18	461857	50887961	0.000917038	4.90004e-08	ukb-b-9838	Pain type(s) experienced in last month: Back pain || id:ukb-b-9838	TRUE	reported	igd	2	TRUE
rs10870267	T	C	T	C	-0.005391	-0.004945	0.55696	0.529169	FALSE	FALSE	FALSE	ieu-b-35	10	133977098	0.003631	204402	0.173168	C-Reactive protein level || id:ieu-b-35	C-Reactive protein level	C-Reactive protein level || ||	TRUE	igd	TRUE	rs10870267	rs4880241	T	C	T	C	10	461857	133968063	0.000916723	4.09996e-09	ukb-b-9838	Pain type(s) experienced in last month: Back pain || id:ukb-b-9838	TRUE	reported	igd	2	TRUE
rs13107325	T	C	T	C	0.00963375	-0.014818	0.074888	0.072642	FALSE	FALSE	FALSE	ieu-b-35	4	103188709	0.007667	204402	0.0532783	C-Reactive protein level || id:ieu-b-35	C-Reactive protein level	C-Reactive protein level || ||	TRUE	igd								4	461857	103188709	0.001725	2.30001e-08	ukb-b-9838	Pain type(s) experienced in last month: Back pain || id:ukb-b-9838	TRUE	reported	igd	2	TRUE
rs13132174	C	G	C	G	0.00557208	-0.001789	0.693643	0.688217	FALSE	TRUE	FALSE	ieu-b-35	4	1135350	0.003804	204402	0.638171	C-Reactive protein level || id:ieu-b-35	C-Reactive protein level	C-Reactive protein level || ||	TRUE	igd	TRUE	rs13132174	rs4974629	G	C	A	G	4	461857	1133382	0.000981595	1.40001e-08	ukb-b-9838	Pain type(s) experienced in last month: Back pain || id:ukb-b-9838	TRUE	reported	igd	2	TRUE
rs1865442	T	C	T	C	0.00892684	-0.002341	0.180639	0.161913	FALSE	FALSE	FALSE	ieu-b-35	8	69574165	0.004826	204402	0.627654	C-Reactive protein level || id:ieu-b-35	C-Reactive protein level	C-Reactive protein level || ||	TRUE	igd								8	461857	69574165	0.00118379	4.70002e-14	ukb-b-9838	Pain type(s) experienced in last month: Back pain || id:ukb-b-9838	TRUE	reported	igd	2	TRUE
rs2219837	C	T	C	T	0.0062126	0.00232	0.600837	0.593886	FALSE	FALSE	FALSE	ieu-b-35	10	73770651	0.003614	204402	0.520856	C-Reactive protein level || id:ieu-b-35	C-Reactive protein level	C-Reactive protein level || ||	TRUE	igd	TRUE	rs2219837	rs4148949	T	C	T	C	10	461857	73762673	0.000926974	2.09991e-11	ukb-b-9838	Pain type(s) experienced in last month: Back pain || id:ukb-b-9838	TRUE	reported	igd	2	TRUE
rs2672596	A	G	A	G	-0.00678941	0.002562	0.254786	0.252263	FALSE	FALSE	FALSE	ieu-b-35	10	124234604	0.004331	204402	0.554142	C-Reactive protein level || id:ieu-b-35	C-Reactive protein level	C-Reactive protein level || ||	TRUE	igd	TRUE	rs2672596	rs2672590	A	G	C	A	10	461857	124226793	0.0010435	7.70016e-11	ukb-b-9838	Pain type(s) experienced in last month: Back pain || id:ukb-b-9838	TRUE	reported	igd	2	TRUE
rs2910576	T	A	T	A	-0.00634335	0.001081	0.809763	0.807706	FALSE	TRUE	FALSE	ieu-b-35	5	57532748	0.004518	204402	0.810811	C-Reactive protein level || id:ieu-b-35	C-Reactive protein level	C-Reactive protein level || ||	TRUE	igd								5	461857	57532748	0.0011594	4.49997e-08	ukb-b-9838	Pain type(s) experienced in last month: Back pain || id:ukb-b-9838	TRUE	reported	igd	2	TRUE
rs35318830	G	T	G	T	0.0078347	-0.017758	0.115728	0.127221	FALSE	FALSE	FALSE	ieu-b-35	19	46406463	0.006199	204402	0.00418996	C-Reactive protein level || id:ieu-b-35	C-Reactive protein level	C-Reactive protein level || ||	TRUE	igd	TRUE	rs35318830	rs17651629	G	T	T	C	19	461857	46380325	0.00142623	3.89996e-08	ukb-b-9838	Pain type(s) experienced in last month: Back pain || id:ukb-b-9838	TRUE	reported	igd	2	TRUE
rs4703253	C	T	C	T	0.00569336	0.002187	0.682844	0.690891	FALSE	FALSE	FALSE	ieu-b-35	5	102892224	0.003976	204402	0.58233	C-Reactive protein level || id:ieu-b-35	C-Reactive protein level	C-Reactive protein level || ||	TRUE	igd								5	461857	102892224	0.000975569	5.30005e-09	ukb-b-9838	Pain type(s) experienced in last month: Back pain || id:ukb-b-9838	TRUE	reported	igd	2	TRUE
rs56290807	A	C	A	C	0.0100791	0.006053	0.172829	0.145584	FALSE	FALSE	FALSE	ieu-b-35	12	23975219	0.005808	204402	0.297301	C-Reactive protein level || id:ieu-b-35	C-Reactive protein level	C-Reactive protein level || ||	TRUE	igd	TRUE	rs56290807	rs12310519	A	C	T	C	12	461857	23972014	0.00120484	6.00067e-17	ukb-b-9838	Pain type(s) experienced in last month: Back pain || id:ukb-b-9838	TRUE	reported	igd	2	TRUE
rs6684344	C	T	C	T	0.00682264	0.003159	0.183107	0.22121	FALSE	FALSE	FALSE	ieu-b-35	1	52963579	0.004313	204402	0.463972	C-Reactive protein level || id:ieu-b-35	C-Reactive protein level	C-Reactive protein level || ||	TRUE	igd	TRUE	rs6684344	rs12080399	C	T	G	A	1	461857	52878647	0.00119662	1.2e-08	ukb-b-9838	Pain type(s) experienced in last month: Back pain || id:ukb-b-9838	TRUE	reported	igd	2	TRUE
rs6907508	G	A	G	A	0.00839058	0.00584	0.115595	0.149688	FALSE	FALSE	FALSE	ieu-b-35	6	34618937	0.00507	204402	0.249328	C-Reactive protein level || id:ieu-b-35	C-Reactive protein level	C-Reactive protein level || ||	TRUE	igd	TRUE	rs6907508	rs2744956	G	A	C	T	6	461857	34592090	0.00141974	3.40001e-09	ukb-b-9838	Pain type(s) experienced in last month: Back pain || id:ukb-b-9838	TRUE	reported	igd	2	TRUE
rs7814941	G	A	G	A	-0.00867489	0.00245	0.203015	0.197102	FALSE	FALSE	FALSE	ieu-b-35	8	130720646	0.004669	204402	0.599726	C-Reactive protein level || id:ieu-b-35	C-Reactive protein level	C-Reactive protein level || ||	TRUE	igd	TRUE	rs7814941	rs6470763	G	A	C	G	8	461857	130718859	0.0011283	1.50003e-14	ukb-b-9838	Pain type(s) experienced in last month: Back pain || id:ukb-b-9838	TRUE	reported	igd	2	TRUE
rs8018823	A	G	A	G	-0.00574937	0.0037	0.28693	0.052837	FALSE	FALSE	FALSE	ieu-b-35	14	37859668	0.010308	204402	0.71963	C-Reactive protein level || id:ieu-b-35	C-Reactive protein level	C-Reactive protein level || ||	TRUE	igd	TRUE	rs8018823	rs12884204	A	G	G	A	14	461857	37718177	0.00100468	1e-08	ukb-b-9838	Pain type(s) experienced in last month: Back pain || id:ukb-b-9838	TRUE	reported	igd	2	TRUE
