# Supplementary material for: Assessing the causal relationship between genetically determined inflammatory biomarkers and low back pain risk: a bidirectional two-sample Mendelian randomization study
Source: Front Immunol. 2023 Jul 13;14:1174656. doi: 10.3389/fimmu.2023.1174656 (PMC10372790; doi:10.3389/fimmu.2023.1174656)
Supplement: Supplementary file 9 [file Table_8.xlsx]

## Sheet: new sheet
Supplementary Table 8. SNP instruments for causal association of LBP with IL-6
SNP	effect_allele.exposure	other_allele.exposure	effect_allele.outcome	other_allele.outcome	beta.exposure	beta.outcome	eaf.exposure	eaf.outcome	remove	palindromic	ambiguous	id.outcome	chr	pos	se.outcome	samplesize.outcome	pval.outcome	outcome	originalname.outcome	outcome.deprecated	mr_keep.outcome	data_source.outcome	chr.exposure	samplesize.exposure	pos.exposure	se.exposure	pval.exposure	id.exposure	exposure	mr_keep.exposure	pval_origin.exposure	data_source.exposure	action	mr_keep
rs10475978	C	G	C	G	-0.00534147	-0.0009	0.475774	0.4948	FALSE	TRUE	TRUE	ebi-a-GCST90012025	5	170859228	0.0096	21758	0.9212	Interleukin-6 receptor subunit alpha levels || id:ebi-a-GCST90012025	Interleukin-6 receptor subunit alpha levels	Interleukin-6 receptor subunit alpha levels || ||	TRUE	igd	5	461857	170859228	0.000909365	4.30002e-09	ukb-b-9838	Pain type(s) experienced in last month: Back pain || id:ukb-b-9838	TRUE	reported	igd	2	FALSE
rs10502971	A	G	A	G	0.00500309	0.0105	0.428692	0.442	FALSE	FALSE	FALSE	ebi-a-GCST90012025	18	50887961	0.0097	21758	0.2808	Interleukin-6 receptor subunit alpha levels || id:ebi-a-GCST90012025	Interleukin-6 receptor subunit alpha levels	Interleukin-6 receptor subunit alpha levels || ||	TRUE	igd	18	461857	50887961	0.000917038	4.90004e-08	ukb-b-9838	Pain type(s) experienced in last month: Back pain || id:ukb-b-9838	TRUE	reported	igd	2	TRUE
rs10870267	T	C	T	C	-0.005391	0.0056	0.55696	0.5278	FALSE	FALSE	FALSE	ebi-a-GCST90012025	10	133968063	0.0101	21758	0.580301	Interleukin-6 receptor subunit alpha levels || id:ebi-a-GCST90012025	Interleukin-6 receptor subunit alpha levels	Interleukin-6 receptor subunit alpha levels || ||	TRUE	igd	10	461857	133968063	0.000916723	4.09996e-09	ukb-b-9838	Pain type(s) experienced in last month: Back pain || id:ukb-b-9838	TRUE	reported	igd	2	TRUE
rs11507683	T	C	T	C	0.00767478	-0.0037	0.122042	0.1379	FALSE	FALSE	FALSE	ebi-a-GCST90012025	9	140262424	0.0161	21758	0.8167	Interleukin-6 receptor subunit alpha levels || id:ebi-a-GCST90012025	Interleukin-6 receptor subunit alpha levels	Interleukin-6 receptor subunit alpha levels || ||	TRUE	igd	9	461857	140262424	0.00138401	2.90001e-08	ukb-b-9838	Pain type(s) experienced in last month: Back pain || id:ukb-b-9838	TRUE	reported	igd	2	TRUE
rs13107325	T	C	T	C	0.00963375	0.0132	0.074888	0.0657	FALSE	FALSE	FALSE	ebi-a-GCST90012025	4	103188709	0.0217	21758	0.5425	Interleukin-6 receptor subunit alpha levels || id:ebi-a-GCST90012025	Interleukin-6 receptor subunit alpha levels	Interleukin-6 receptor subunit alpha levels || ||	TRUE	igd	4	461857	103188709	0.001725	2.30001e-08	ukb-b-9838	Pain type(s) experienced in last month: Back pain || id:ukb-b-9838	TRUE	reported	igd	2	TRUE
rs13132174	C	G	C	G	0.00557208	0.0011	0.693643	0.6866	FALSE	TRUE	FALSE	ebi-a-GCST90012025	4	1133382	0.0109	21758	0.9203	Interleukin-6 receptor subunit alpha levels || id:ebi-a-GCST90012025	Interleukin-6 receptor subunit alpha levels	Interleukin-6 receptor subunit alpha levels || ||	TRUE	igd	4	461857	1133382	0.000981595	1.40001e-08	ukb-b-9838	Pain type(s) experienced in last month: Back pain || id:ukb-b-9838	TRUE	reported	igd	2	TRUE
rs13169	G	C	G	C	0.00732241	0.013	0.138234	0.1616	FALSE	TRUE	FALSE	ebi-a-GCST90012025	19	808586	0.0126	21758	0.3011	Interleukin-6 receptor subunit alpha levels || id:ebi-a-GCST90012025	Interleukin-6 receptor subunit alpha levels	Interleukin-6 receptor subunit alpha levels || ||	TRUE	igd	19	461857	808586	0.00131134	2.39999e-08	ukb-b-9838	Pain type(s) experienced in last month: Back pain || id:ukb-b-9838	TRUE	reported	igd	2	TRUE
rs146700983	T	C	T	C	-0.0283073	0.0326	0.011296	0.0185	FALSE	FALSE	FALSE	ebi-a-GCST90012025	13	87204405	0.0513	21758	0.5246	Interleukin-6 receptor subunit alpha levels || id:ebi-a-GCST90012025	Interleukin-6 receptor subunit alpha levels	Interleukin-6 receptor subunit alpha levels || ||	TRUE	igd	13	461857	87204405	0.00473251	2.19999e-09	ukb-b-9838	Pain type(s) experienced in last month: Back pain || id:ukb-b-9838	TRUE	reported	igd	2	TRUE
rs1865442	T	C	T	C	0.00892684	0.017	0.180639	0.1648	FALSE	FALSE	FALSE	ebi-a-GCST90012025	8	69574165	0.0123	21758	0.1678	Interleukin-6 receptor subunit alpha levels || id:ebi-a-GCST90012025	Interleukin-6 receptor subunit alpha levels	Interleukin-6 receptor subunit alpha levels || ||	TRUE	igd	8	461857	69574165	0.00118379	4.70002e-14	ukb-b-9838	Pain type(s) experienced in last month: Back pain || id:ukb-b-9838	TRUE	reported	igd	2	TRUE
rs2066928	G	A	G	A	0.00531327	-0.0014	0.529331	0.4837	FALSE	FALSE	FALSE	ebi-a-GCST90012025	5	30843787	0.0122	21758	0.9072	Interleukin-6 receptor subunit alpha levels || id:ebi-a-GCST90012025	Interleukin-6 receptor subunit alpha levels	Interleukin-6 receptor subunit alpha levels || ||	TRUE	igd	5	461857	30843787	0.000923929	8.9e-09	ukb-b-9838	Pain type(s) experienced in last month: Back pain || id:ukb-b-9838	TRUE	reported	igd	2	TRUE
rs2219837	C	T	C	T	0.0062126	0.0046	0.600837	0.5942	FALSE	FALSE	FALSE	ebi-a-GCST90012025	10	73762673	0.0097	21758	0.6346	Interleukin-6 receptor subunit alpha levels || id:ebi-a-GCST90012025	Interleukin-6 receptor subunit alpha levels	Interleukin-6 receptor subunit alpha levels || ||	TRUE	igd	10	461857	73762673	0.000926974	2.09991e-11	ukb-b-9838	Pain type(s) experienced in last month: Back pain || id:ukb-b-9838	TRUE	reported	igd	2	TRUE
rs2672596	A	G	A	G	-0.00678941	-0.0021	0.254786	0.2457	FALSE	FALSE	FALSE	ebi-a-GCST90012025	10	124226793	0.0112	21758	0.8539	Interleukin-6 receptor subunit alpha levels || id:ebi-a-GCST90012025	Interleukin-6 receptor subunit alpha levels	Interleukin-6 receptor subunit alpha levels || ||	TRUE	igd	10	461857	124226793	0.0010435	7.70016e-11	ukb-b-9838	Pain type(s) experienced in last month: Back pain || id:ukb-b-9838	TRUE	reported	igd	2	TRUE
rs2910576	T	A	T	A	-0.00634335	-0.0108	0.809763	0.8082	FALSE	TRUE	FALSE	ebi-a-GCST90012025	5	57532748	0.0119	21758	0.3639	Interleukin-6 receptor subunit alpha levels || id:ebi-a-GCST90012025	Interleukin-6 receptor subunit alpha levels	Interleukin-6 receptor subunit alpha levels || ||	TRUE	igd	5	461857	57532748	0.0011594	4.49997e-08	ukb-b-9838	Pain type(s) experienced in last month: Back pain || id:ukb-b-9838	TRUE	reported	igd	2	TRUE
rs35318830	G	T	G	T	0.0078347	0.0218	0.115728	0.1096	FALSE	FALSE	FALSE	ebi-a-GCST90012025	19	46380325	0.0144	21758	0.1298	Interleukin-6 receptor subunit alpha levels || id:ebi-a-GCST90012025	Interleukin-6 receptor subunit alpha levels	Interleukin-6 receptor subunit alpha levels || ||	TRUE	igd	19	461857	46380325	0.00142623	3.89996e-08	ukb-b-9838	Pain type(s) experienced in last month: Back pain || id:ukb-b-9838	TRUE	reported	igd	2	TRUE
rs4703253	C	T	C	T	0.00569336	0.0009	0.682844	0.6898	FALSE	FALSE	FALSE	ebi-a-GCST90012025	5	102892224	0.0103	21758	0.9299	Interleukin-6 receptor subunit alpha levels || id:ebi-a-GCST90012025	Interleukin-6 receptor subunit alpha levels	Interleukin-6 receptor subunit alpha levels || ||	TRUE	igd	5	461857	102892224	0.000975569	5.30005e-09	ukb-b-9838	Pain type(s) experienced in last month: Back pain || id:ukb-b-9838	TRUE	reported	igd	2	TRUE
rs56290807	A	C	A	C	0.0100791	0.0158	0.172829	0.1688	FALSE	FALSE	FALSE	ebi-a-GCST90012025	12	23972014	0.0129	21758	0.2197	Interleukin-6 receptor subunit alpha levels || id:ebi-a-GCST90012025	Interleukin-6 receptor subunit alpha levels	Interleukin-6 receptor subunit alpha levels || ||	TRUE	igd	12	461857	23972014	0.00120484	6.00067e-17	ukb-b-9838	Pain type(s) experienced in last month: Back pain || id:ukb-b-9838	TRUE	reported	igd	2	TRUE
rs6684344	C	T	C	T	0.00682264	-0.0062	0.183107	0.2021	FALSE	FALSE	FALSE	ebi-a-GCST90012025	1	52878647	0.0116	21758	0.597	Interleukin-6 receptor subunit alpha levels || id:ebi-a-GCST90012025	Interleukin-6 receptor subunit alpha levels	Interleukin-6 receptor subunit alpha levels || ||	TRUE	igd	1	461857	52878647	0.00119662	1.2e-08	ukb-b-9838	Pain type(s) experienced in last month: Back pain || id:ukb-b-9838	TRUE	reported	igd	2	TRUE
rs6907508	G	A	G	A	0.00839058	0.0012	0.115595	0.1291	FALSE	FALSE	FALSE	ebi-a-GCST90012025	6	34592090	0.0134	21758	0.9261	Interleukin-6 receptor subunit alpha levels || id:ebi-a-GCST90012025	Interleukin-6 receptor subunit alpha levels	Interleukin-6 receptor subunit alpha levels || ||	TRUE	igd	6	461857	34592090	0.00141974	3.40001e-09	ukb-b-9838	Pain type(s) experienced in last month: Back pain || id:ukb-b-9838	TRUE	reported	igd	2	TRUE
rs77884325	A	T	A	T	0.00747961	-0.0071	0.136098	0.1413	FALSE	TRUE	FALSE	ebi-a-GCST90012025	7	5347470	0.0149	21758	0.6354	Interleukin-6 receptor subunit alpha levels || id:ebi-a-GCST90012025	Interleukin-6 receptor subunit alpha levels	Interleukin-6 receptor subunit alpha levels || ||	TRUE	igd	7	461857	5347470	0.0013558	3.50002e-08	ukb-b-9838	Pain type(s) experienced in last month: Back pain || id:ukb-b-9838	TRUE	reported	igd	2	TRUE
rs7814941	G	A	G	A	-0.00867489	-0.0007	0.203015	0.1908	FALSE	FALSE	FALSE	ebi-a-GCST90012025	8	130718859	0.0125	21758	0.9553	Interleukin-6 receptor subunit alpha levels || id:ebi-a-GCST90012025	Interleukin-6 receptor subunit alpha levels	Interleukin-6 receptor subunit alpha levels || ||	TRUE	igd	8	461857	130718859	0.0011283	1.50003e-14	ukb-b-9838	Pain type(s) experienced in last month: Back pain || id:ukb-b-9838	TRUE	reported	igd	2	TRUE
rs8018823	A	G	A	G	-0.00574937	0.0023	0.28693	0.2799	FALSE	FALSE	FALSE	ebi-a-GCST90012025	14	37718177	0.0106	21758	0.8258	Interleukin-6 receptor subunit alpha levels || id:ebi-a-GCST90012025	Interleukin-6 receptor subunit alpha levels	Interleukin-6 receptor subunit alpha levels || ||	TRUE	igd	14	461857	37718177	0.00100468	1e-08	ukb-b-9838	Pain type(s) experienced in last month: Back pain || id:ukb-b-9838	TRUE	reported	igd	2	TRUE
