# Supplementary material for: Assessing the causal relationship between genetically determined inflammatory biomarkers and low back pain risk: a bidirectional two-sample Mendelian randomization study
Source: Front Immunol. 2023 Jul 13;14:1174656. doi: 10.3389/fimmu.2023.1174656 (PMC10372790; doi:10.3389/fimmu.2023.1174656)
Supplement: Supplementary file 10 [file Table_9.xlsx]

## Sheet: new sheet
Supplementary Table 9. SNP instruments for causal association of LBP with IL-8
SNP	effect_allele.exposure	other_allele.exposure	effect_allele.outcome	other_allele.outcome	beta.exposure	beta.outcome	eaf.exposure	eaf.outcome	remove	palindromic	ambiguous	id.outcome	chr	pos	se.outcome	samplesize.outcome	pval.outcome	outcome	originalname.outcome	outcome.deprecated	mr_keep.outcome	data_source.outcome	chr.exposure	samplesize.exposure	pos.exposure	se.exposure	pval.exposure	id.exposure	exposure	mr_keep.exposure	pval_origin.exposure	data_source.exposure	action	mr_keep
rs10475978	C	G	C	G	-0.00534147	0.0173	0.475774	0.4926	FALSE	TRUE	TRUE	ebi-a-GCST90011994	5	170859228	0.0111	21758	0.119	Interleukin-8 levels || id:ebi-a-GCST90011994	Interleukin-8 levels	Interleukin-8 levels || ||	TRUE	igd	5	461857	170859228	0.000909365	4.30002e-09	ukb-b-9838	Pain type(s) experienced in last month: Back pain || id:ukb-b-9838	TRUE	reported	igd	2	FALSE
rs10502971	A	G	A	G	0.00500309	0.0118	0.428692	0.4338	FALSE	FALSE	FALSE	ebi-a-GCST90011994	18	50887961	0.0114	21758	0.299	Interleukin-8 levels || id:ebi-a-GCST90011994	Interleukin-8 levels	Interleukin-8 levels || ||	TRUE	igd	18	461857	50887961	0.000917038	4.90004e-08	ukb-b-9838	Pain type(s) experienced in last month: Back pain || id:ukb-b-9838	TRUE	reported	igd	2	TRUE
rs10870267	T	C	T	C	-0.005391	-0.0069	0.55696	0.5189	FALSE	FALSE	FALSE	ebi-a-GCST90011994	10	133968063	0.0118	21758	0.559899	Interleukin-8 levels || id:ebi-a-GCST90011994	Interleukin-8 levels	Interleukin-8 levels || ||	TRUE	igd	10	461857	133968063	0.000916723	4.09996e-09	ukb-b-9838	Pain type(s) experienced in last month: Back pain || id:ukb-b-9838	TRUE	reported	igd	2	TRUE
rs11507683	T	C	T	C	0.00767478	0.0151	0.122042	0.1374	FALSE	FALSE	FALSE	ebi-a-GCST90011994	9	140262424	0.0225	21758	0.5018	Interleukin-8 levels || id:ebi-a-GCST90011994	Interleukin-8 levels	Interleukin-8 levels || ||	TRUE	igd	9	461857	140262424	0.00138401	2.90001e-08	ukb-b-9838	Pain type(s) experienced in last month: Back pain || id:ukb-b-9838	TRUE	reported	igd	2	TRUE
rs13107325	T	C	T	C	0.00963375	0.0023	0.074888	0.0681	FALSE	FALSE	FALSE	ebi-a-GCST90011994	4	103188709	0.0227	21758	0.9196	Interleukin-8 levels || id:ebi-a-GCST90011994	Interleukin-8 levels	Interleukin-8 levels || ||	TRUE	igd	4	461857	103188709	0.001725	2.30001e-08	ukb-b-9838	Pain type(s) experienced in last month: Back pain || id:ukb-b-9838	TRUE	reported	igd	2	TRUE
rs13132174	C	G	C	G	0.00557208	0.0029	0.693643	0.685	FALSE	TRUE	FALSE	ebi-a-GCST90011994	4	1133382	0.013	21758	0.8242	Interleukin-8 levels || id:ebi-a-GCST90011994	Interleukin-8 levels	Interleukin-8 levels || ||	TRUE	igd	4	461857	1133382	0.000981595	1.40001e-08	ukb-b-9838	Pain type(s) experienced in last month: Back pain || id:ukb-b-9838	TRUE	reported	igd	2	TRUE
rs13169	G	C	G	C	0.00732241	-0.0056	0.138234	0.1669	FALSE	TRUE	FALSE	ebi-a-GCST90011994	19	808586	0.0153	21758	0.7134	Interleukin-8 levels || id:ebi-a-GCST90011994	Interleukin-8 levels	Interleukin-8 levels || ||	TRUE	igd	19	461857	808586	0.00131134	2.39999e-08	ukb-b-9838	Pain type(s) experienced in last month: Back pain || id:ukb-b-9838	TRUE	reported	igd	2	TRUE
rs146700983	T	C	T	C	-0.0283073	0.0616	0.011296	0.0194	FALSE	FALSE	FALSE	ebi-a-GCST90011994	13	87204405	0.0544	21758	0.2579	Interleukin-8 levels || id:ebi-a-GCST90011994	Interleukin-8 levels	Interleukin-8 levels || ||	TRUE	igd	13	461857	87204405	0.00473251	2.19999e-09	ukb-b-9838	Pain type(s) experienced in last month: Back pain || id:ukb-b-9838	TRUE	reported	igd	2	TRUE
rs1865442	T	C	T	C	0.00892684	-0.019	0.180639	0.1629	FALSE	FALSE	FALSE	ebi-a-GCST90011994	8	69574165	0.0148	21758	0.1995	Interleukin-8 levels || id:ebi-a-GCST90011994	Interleukin-8 levels	Interleukin-8 levels || ||	TRUE	igd	8	461857	69574165	0.00118379	4.70002e-14	ukb-b-9838	Pain type(s) experienced in last month: Back pain || id:ukb-b-9838	TRUE	reported	igd	2	TRUE
rs2066928	G	A	G	A	0.00531327	-0.0073	0.529331	0.477	FALSE	FALSE	FALSE	ebi-a-GCST90011994	5	30843787	0.0135	21758	0.5872	Interleukin-8 levels || id:ebi-a-GCST90011994	Interleukin-8 levels	Interleukin-8 levels || ||	TRUE	igd	5	461857	30843787	0.000923929	8.9e-09	ukb-b-9838	Pain type(s) experienced in last month: Back pain || id:ukb-b-9838	TRUE	reported	igd	2	TRUE
rs2219837	C	T	C	T	0.0062126	-0.0121	0.600837	0.5884	FALSE	FALSE	FALSE	ebi-a-GCST90011994	10	73762673	0.0112	21758	0.2803	Interleukin-8 levels || id:ebi-a-GCST90011994	Interleukin-8 levels	Interleukin-8 levels || ||	TRUE	igd	10	461857	73762673	0.000926974	2.09991e-11	ukb-b-9838	Pain type(s) experienced in last month: Back pain || id:ukb-b-9838	TRUE	reported	igd	2	TRUE
rs2672596	A	G	A	G	-0.00678941	-0.0085	0.254786	0.2396	FALSE	FALSE	FALSE	ebi-a-GCST90011994	10	124226793	0.0134	21758	0.5265	Interleukin-8 levels || id:ebi-a-GCST90011994	Interleukin-8 levels	Interleukin-8 levels || ||	TRUE	igd	10	461857	124226793	0.0010435	7.70016e-11	ukb-b-9838	Pain type(s) experienced in last month: Back pain || id:ukb-b-9838	TRUE	reported	igd	2	TRUE
rs2910576	T	A	T	A	-0.00634335	-0.0225	0.809763	0.8071	FALSE	TRUE	FALSE	ebi-a-GCST90011994	5	57532748	0.0143	21758	0.1155	Interleukin-8 levels || id:ebi-a-GCST90011994	Interleukin-8 levels	Interleukin-8 levels || ||	TRUE	igd	5	461857	57532748	0.0011594	4.49997e-08	ukb-b-9838	Pain type(s) experienced in last month: Back pain || id:ukb-b-9838	TRUE	reported	igd	2	TRUE
rs35318830	G	T	G	T	0.0078347	0.0299	0.115728	0.1051	FALSE	FALSE	FALSE	ebi-a-GCST90011994	19	46380325	0.018	21758	0.0956093	Interleukin-8 levels || id:ebi-a-GCST90011994	Interleukin-8 levels	Interleukin-8 levels || ||	TRUE	igd	19	461857	46380325	0.00142623	3.89996e-08	ukb-b-9838	Pain type(s) experienced in last month: Back pain || id:ukb-b-9838	TRUE	reported	igd	2	TRUE
rs4703253	C	T	C	T	0.00569336	0.0002	0.682844	0.6874	FALSE	FALSE	FALSE	ebi-a-GCST90011994	5	102892224	0.0124	21758	0.9854	Interleukin-8 levels || id:ebi-a-GCST90011994	Interleukin-8 levels	Interleukin-8 levels || ||	TRUE	igd	5	461857	102892224	0.000975569	5.30005e-09	ukb-b-9838	Pain type(s) experienced in last month: Back pain || id:ukb-b-9838	TRUE	reported	igd	2	TRUE
rs56290807	A	C	A	C	0.0100791	-0.003	0.172829	0.1688	FALSE	FALSE	FALSE	ebi-a-GCST90011994	12	23972014	0.0158	21758	0.8476	Interleukin-8 levels || id:ebi-a-GCST90011994	Interleukin-8 levels	Interleukin-8 levels || ||	TRUE	igd	12	461857	23972014	0.00120484	6.00067e-17	ukb-b-9838	Pain type(s) experienced in last month: Back pain || id:ukb-b-9838	TRUE	reported	igd	2	TRUE
rs6684344	C	T	C	T	0.00682264	0.022	0.183107	0.2027	FALSE	FALSE	FALSE	ebi-a-GCST90011994	1	52878647	0.0138	21758	0.1115	Interleukin-8 levels || id:ebi-a-GCST90011994	Interleukin-8 levels	Interleukin-8 levels || ||	TRUE	igd	1	461857	52878647	0.00119662	1.2e-08	ukb-b-9838	Pain type(s) experienced in last month: Back pain || id:ukb-b-9838	TRUE	reported	igd	2	TRUE
rs6907508	G	A	G	A	0.00839058	0.0497	0.115595	0.1254	FALSE	FALSE	FALSE	ebi-a-GCST90011994	6	34592090	0.0165	21758	0.00266097	Interleukin-8 levels || id:ebi-a-GCST90011994	Interleukin-8 levels	Interleukin-8 levels || ||	TRUE	igd	6	461857	34592090	0.00141974	3.40001e-09	ukb-b-9838	Pain type(s) experienced in last month: Back pain || id:ukb-b-9838	TRUE	reported	igd	2	TRUE
rs77884325	A	T	A	T	0.00747961	0.003	0.136098	0.1359	FALSE	TRUE	FALSE	ebi-a-GCST90011994	7	5347470	0.0199	21758	0.8805	Interleukin-8 levels || id:ebi-a-GCST90011994	Interleukin-8 levels	Interleukin-8 levels || ||	TRUE	igd	7	461857	5347470	0.0013558	3.50002e-08	ukb-b-9838	Pain type(s) experienced in last month: Back pain || id:ukb-b-9838	TRUE	reported	igd	2	TRUE
rs7814941	G	A	G	A	-0.00867489	0.0024	0.203015	0.1952	FALSE	FALSE	FALSE	ebi-a-GCST90011994	8	130718859	0.0152	21758	0.8736	Interleukin-8 levels || id:ebi-a-GCST90011994	Interleukin-8 levels	Interleukin-8 levels || ||	TRUE	igd	8	461857	130718859	0.0011283	1.50003e-14	ukb-b-9838	Pain type(s) experienced in last month: Back pain || id:ukb-b-9838	TRUE	reported	igd	2	TRUE
rs8018823	A	G	A	G	-0.00574937	-0.0038	0.28693	0.2788	FALSE	FALSE	FALSE	ebi-a-GCST90011994	14	37718177	0.0125	21758	0.762	Interleukin-8 levels || id:ebi-a-GCST90011994	Interleukin-8 levels	Interleukin-8 levels || ||	TRUE	igd	14	461857	37718177	0.00100468	1e-08	ukb-b-9838	Pain type(s) experienced in last month: Back pain || id:ukb-b-9838	TRUE	reported	igd	2	TRUE
