# Supplementary material for: Assessing the causal relationship between genetically determined inflammatory biomarkers and low back pain risk: a bidirectional two-sample Mendelian randomization study
Source: Front Immunol. 2023 Jul 13;14:1174656. doi: 10.3389/fimmu.2023.1174656 (PMC10372790; doi:10.3389/fimmu.2023.1174656)
Supplement: Supplementary file 11 [file Table_10.xlsx]

## Sheet: new sheet
Supplementary Table 10. SNP instruments for causal association of LBP with IL-10
SNP	effect_allele.exposure	other_allele.exposure	effect_allele.outcome	other_allele.outcome	beta.exposure	beta.outcome	eaf.exposure	eaf.outcome	remove	palindromic	ambiguous	id.outcome	chr	pos	se.outcome	samplesize.outcome	pval.outcome	outcome	originalname.outcome	outcome.deprecated	mr_keep.outcome	data_source.outcome	proxy.outcome	target_snp.outcome	proxy_snp.outcome	target_a1.outcome	target_a2.outcome	proxy_a1.outcome	proxy_a2.outcome	chr.exposure	samplesize.exposure	pos.exposure	se.exposure	pval.exposure	id.exposure	exposure	mr_keep.exposure	pval_origin.exposure	data_source.exposure	action	mr_keep
rs10475978	C	G	C	G	-0.00534147	0.0066	0.475774		FALSE	TRUE	TRUE	ebi-a-GCST004444	5	170859228	0.0163	7681	0.6848	Interleukin-10 levels || id:ebi-a-GCST004444	Interleukin-10 levels	Interleukin-10 levels || ||	TRUE	igd								5	461857	170859228	0.000909365	4.30002e-09	ukb-b-9838	Pain type(s) experienced in last month: Back pain || id:ukb-b-9838	TRUE	reported	igd	2	FALSE
rs10502971	A	G	A	G	0.00500309	0.0085	0.428692		FALSE	FALSE	FALSE	ebi-a-GCST004444	18	50887961	0.0164	7681	0.611699	Interleukin-10 levels || id:ebi-a-GCST004444	Interleukin-10 levels	Interleukin-10 levels || ||	TRUE	igd								18	461857	50887961	0.000917038	4.90004e-08	ukb-b-9838	Pain type(s) experienced in last month: Back pain || id:ukb-b-9838	TRUE	reported	igd	2	TRUE
rs10870267	T	C	T	C	-0.005391	-0.0111	0.55696		FALSE	FALSE	FALSE	ebi-a-GCST004444	10	133968063	0.0165	7681	0.499401	Interleukin-10 levels || id:ebi-a-GCST004444	Interleukin-10 levels	Interleukin-10 levels || ||	TRUE	igd								10	461857	133968063	0.000916723	4.09996e-09	ukb-b-9838	Pain type(s) experienced in last month: Back pain || id:ukb-b-9838	TRUE	reported	igd	2	TRUE
rs11507683	T	C	T	C	0.00767478	0.0188	0.122042		FALSE	FALSE	FALSE	ebi-a-GCST004444	9	140265782	0.0209	7681	0.3485	Interleukin-10 levels || id:ebi-a-GCST004444	Interleukin-10 levels	Interleukin-10 levels || ||	TRUE	igd	TRUE	rs11507683	rs77641763	T	C	T	C	9	461857	140262424	0.00138401	2.90001e-08	ukb-b-9838	Pain type(s) experienced in last month: Back pain || id:ukb-b-9838	TRUE	reported	igd	2	TRUE
rs13107325	T	C	T	C	0.00963375	-0.1175	0.074888		FALSE	FALSE	FALSE	ebi-a-GCST004444	4	103188709	0.0717	7681	0.1168	Interleukin-10 levels || id:ebi-a-GCST004444	Interleukin-10 levels	Interleukin-10 levels || ||	TRUE	igd								4	461857	103188709	0.001725	2.30001e-08	ukb-b-9838	Pain type(s) experienced in last month: Back pain || id:ukb-b-9838	TRUE	reported	igd	2	TRUE
rs13132174	C	G	C	G	0.00557208	-0.0242	0.693643		FALSE	TRUE	TRUE	ebi-a-GCST004444	4	1133382	0.0172	7681	0.1587	Interleukin-10 levels || id:ebi-a-GCST004444	Interleukin-10 levels	Interleukin-10 levels || ||	TRUE	igd								4	461857	1133382	0.000981595	1.40001e-08	ukb-b-9838	Pain type(s) experienced in last month: Back pain || id:ukb-b-9838	TRUE	reported	igd	2	FALSE
rs13169	G	C	G	C	0.00732241	0.0311	0.138234		FALSE	TRUE	TRUE	ebi-a-GCST004444	19	808586	0.0187	7681	0.0958606	Interleukin-10 levels || id:ebi-a-GCST004444	Interleukin-10 levels	Interleukin-10 levels || ||	TRUE	igd								19	461857	808586	0.00131134	2.39999e-08	ukb-b-9838	Pain type(s) experienced in last month: Back pain || id:ukb-b-9838	TRUE	reported	igd	2	FALSE
rs146700983	T	C	T	C	-0.0283073	0.1852	0.011296		FALSE	FALSE	FALSE	ebi-a-GCST004444	13	87204405	0.128	7681	0.15	Interleukin-10 levels || id:ebi-a-GCST004444	Interleukin-10 levels	Interleukin-10 levels || ||	TRUE	igd								13	461857	87204405	0.00473251	2.19999e-09	ukb-b-9838	Pain type(s) experienced in last month: Back pain || id:ukb-b-9838	TRUE	reported	igd	2	TRUE
rs1865442	T	C	T	C	0.00892684	0.0297	0.180639		FALSE	FALSE	FALSE	ebi-a-GCST004444	8	69574165	0.0286	7681	0.3002	Interleukin-10 levels || id:ebi-a-GCST004444	Interleukin-10 levels	Interleukin-10 levels || ||	TRUE	igd								8	461857	69574165	0.00118379	4.70002e-14	ukb-b-9838	Pain type(s) experienced in last month: Back pain || id:ukb-b-9838	TRUE	reported	igd	2	TRUE
rs2219837	C	T	C	T	0.0062126	0.023	0.600837		FALSE	FALSE	FALSE	ebi-a-GCST004444	10	73762673	0.0164	7681	0.1572	Interleukin-10 levels || id:ebi-a-GCST004444	Interleukin-10 levels	Interleukin-10 levels || ||	TRUE	igd								10	461857	73762673	0.000926974	2.09991e-11	ukb-b-9838	Pain type(s) experienced in last month: Back pain || id:ukb-b-9838	TRUE	reported	igd	2	TRUE
rs2672596	A	G	A	G	-0.00678941	-0.0124	0.254786		FALSE	FALSE	FALSE	ebi-a-GCST004444	10	124226793	0.0198	7681	0.5273	Interleukin-10 levels || id:ebi-a-GCST004444	Interleukin-10 levels	Interleukin-10 levels || ||	TRUE	igd								10	461857	124226793	0.0010435	7.70016e-11	ukb-b-9838	Pain type(s) experienced in last month: Back pain || id:ukb-b-9838	TRUE	reported	igd	2	TRUE
rs2910576	T	A	T	A	-0.00634335	0.014	0.809763		FALSE	TRUE	TRUE	ebi-a-GCST004444	5	57532748	0.0201	7681	0.4872	Interleukin-10 levels || id:ebi-a-GCST004444	Interleukin-10 levels	Interleukin-10 levels || ||	TRUE	igd								5	461857	57532748	0.0011594	4.49997e-08	ukb-b-9838	Pain type(s) experienced in last month: Back pain || id:ukb-b-9838	TRUE	reported	igd	2	FALSE
rs35318830	G	T	G	T	0.0078347	0.0112	0.115728		FALSE	FALSE	FALSE	ebi-a-GCST004444	19	46380325	0.0353	7681	0.722	Interleukin-10 levels || id:ebi-a-GCST004444	Interleukin-10 levels	Interleukin-10 levels || ||	TRUE	igd								19	461857	46380325	0.00142623	3.89996e-08	ukb-b-9838	Pain type(s) experienced in last month: Back pain || id:ukb-b-9838	TRUE	reported	igd	2	TRUE
rs4703253	C	T	C	T	0.00569336	0.0285	0.682844		FALSE	FALSE	FALSE	ebi-a-GCST004444	5	102892224	0.0176	7681	0.1061	Interleukin-10 levels || id:ebi-a-GCST004444	Interleukin-10 levels	Interleukin-10 levels || ||	TRUE	igd								5	461857	102892224	0.000975569	5.30005e-09	ukb-b-9838	Pain type(s) experienced in last month: Back pain || id:ukb-b-9838	TRUE	reported	igd	2	TRUE
rs56290807	A	C	A	C	0.0100791	0.0238	0.172829		FALSE	FALSE	FALSE	ebi-a-GCST004444	12	23972014	0.0221	7681	0.2838	Interleukin-10 levels || id:ebi-a-GCST004444	Interleukin-10 levels	Interleukin-10 levels || ||	TRUE	igd								12	461857	23972014	0.00120484	6.00067e-17	ukb-b-9838	Pain type(s) experienced in last month: Back pain || id:ukb-b-9838	TRUE	reported	igd	2	TRUE
rs6684344	C	T	C	T	0.00682264	-0.0024	0.183107		FALSE	FALSE	FALSE	ebi-a-GCST004444	1	52878647	0.02	7681	0.9028	Interleukin-10 levels || id:ebi-a-GCST004444	Interleukin-10 levels	Interleukin-10 levels || ||	TRUE	igd								1	461857	52878647	0.00119662	1.2e-08	ukb-b-9838	Pain type(s) experienced in last month: Back pain || id:ukb-b-9838	TRUE	reported	igd	2	TRUE
rs6907508	G	A	G	A	0.00839058	0.0185	0.115595		FALSE	FALSE	FALSE	ebi-a-GCST004444	6	34592090	0.0201	7681	0.3549	Interleukin-10 levels || id:ebi-a-GCST004444	Interleukin-10 levels	Interleukin-10 levels || ||	TRUE	igd								6	461857	34592090	0.00141974	3.40001e-09	ukb-b-9838	Pain type(s) experienced in last month: Back pain || id:ukb-b-9838	TRUE	reported	igd	2	TRUE
rs77884325	A	T	A	T	0.00747961	-0.0208	0.136098		FALSE	TRUE	TRUE	ebi-a-GCST004444	7	5347470	0.0234	7681	0.3593	Interleukin-10 levels || id:ebi-a-GCST004444	Interleukin-10 levels	Interleukin-10 levels || ||	TRUE	igd								7	461857	5347470	0.0013558	3.50002e-08	ukb-b-9838	Pain type(s) experienced in last month: Back pain || id:ukb-b-9838	TRUE	reported	igd	2	FALSE
rs7814941	G	A	G	A	-0.00867489	0.0129	0.203015		FALSE	FALSE	FALSE	ebi-a-GCST004444	8	130718859	0.0218	7681	0.565999	Interleukin-10 levels || id:ebi-a-GCST004444	Interleukin-10 levels	Interleukin-10 levels || ||	TRUE	igd								8	461857	130718859	0.0011283	1.50003e-14	ukb-b-9838	Pain type(s) experienced in last month: Back pain || id:ukb-b-9838	TRUE	reported	igd	2	TRUE
rs8018823	A	G	A	G	-0.00574937	0.0031	0.28693		FALSE	FALSE	FALSE	ebi-a-GCST004444	14	37718177	0.0185	7681	0.8737	Interleukin-10 levels || id:ebi-a-GCST004444	Interleukin-10 levels	Interleukin-10 levels || ||	TRUE	igd								14	461857	37718177	0.00100468	1e-08	ukb-b-9838	Pain type(s) experienced in last month: Back pain || id:ukb-b-9838	TRUE	reported	igd	2	TRUE
